# Supplementary material for: Insights into Sexual Precocity of Female Oriental River Prawn Macrobrachium nipponense through Transcriptome Analysis
Source: PLoS One. 2016 Jun 9;11(6):e0157173. doi: 10.1371/journal.pone.0157173 (PMC4900531; doi:10.1371/journal.pone.0157173)
Supplement: S7 Table — (XLS) [file pone.0157173.s007.xls]

seq_id	MNON_count	MNOP_count	MNON_fpkm	MNOP_fpkm	log2FC(MNOP/MNON)	p-value	FDR	significant	regulate	NR_Description	Swissprot_Description	String_description	KEGG_GENE	Pfam
c22446_g1	4287	0	211.7	0	-11.05	7.00E-22	1.87E-17	yes	down	_	_	_	_	_
c29849_g1	1650	3	220.082	0.408	-8.76	4.02E-16	5.26E-12	yes	down	unnamed protein product [Tetraodon nigroviridis]	RecName: Full=Serum amyloid A-3 protein; Flags: Precursor [Mesocricetus auratus]	serum amyloid A2; Major acute phase reactant. Apolipoprotein of the HDL complex (By similarity)	SAA	PF00277.13|SAA|Serum amyloid A protein|m.26851:41-140
c28611_g1	77184	335	1808.228	8.157	-7.77	5.91E-16	5.26E-12	yes	down	_	_	_	_	PF01607.19|CBM_14|Chitin binding Peritrophin-A domain|m.14989:32-82
c33575_g1	57603	262	2019.831	12.913	-7.28	9.01E-16	6.02E-12	yes	down	_	_	_	_	_
c24617_g1	936	1	101.006	0.111	-8.9	2.35E-15	1.25E-11	yes	down	male reproductive-related serum amyloid A [Macrobrachium rosenbergii]	RecName: Full=Serum amyloid A-3 protein; Flags: Precursor [Mesocricetus auratus]	annotation not available	SAA	PF00277.13|SAA|Serum amyloid A protein|m.16186:38-138
c32023_g1	1401	5	198.15	0.723	-7.91	1.30E-14	5.79E-11	yes	down	_	_	_	_	PF00041.16|fn3|Fibronectin type III domain|m.19773:27-106
c24064_g1	31699	217	619.769	4.412	-7.1	2.89E-14	1.10E-10	yes	down	_	_	_	_	_
c21799_g1	505	0	16.171	0	-7.35	4.23E-14	1.41E-10	yes	down	_	_	_	_	_
c31118_g3	639	1	70.196	0.111	-8.38	5.60E-14	1.66E-10	yes	down	_	_	_	_	_
c29061_g1	1797	10	88.298	0.51	-7.18	1.07E-13	2.87E-10	yes	down	_	_	_	_	_
c27666_g1	2280	16	110.92	0.806	-6.94	2.29E-13	5.57E-10	yes	down	_	_	_	_	_
c29227_g1	7	951	0.043	6.137	5.45	7.09E-13	1.58E-09	yes	up	vitellogenin [Cherax quadricarinatus]	RecName: Full=Vitellogenin; Contains: RecName: Full=Vitellin; Flags: Precursor	_	APOB	PF01347.17|Vitellogenin_N|Lipoprotein amino terminal region|m.27652:53-593;PF09172.6|DUF1943|Domain of unknown function (DUF1943)|m.27652:626-931;PF06448.6|DUF1081|Domain of Unknown Function (DUF1081)|m.27652:950-1060;PF00094.20|VWD|von Willebrand factor type D domain|m.27652:2341-2475
c18208_g1	662	3	43.831	0.204	-7.18	7.96E-13	1.63E-09	yes	down	_	_	_	_	_
c29068_g2	2248	24	88.061	1.085	-6.22	3.56E-12	6.80E-09	yes	down	_	_	_	_	_
c31039_g1	661	5	23.345	0.176	-6.41	6.46E-12	1.15E-08	yes	down	ficolin-like protein 1 [Pacifastacus leniusculus]	RecName: Full=Ficolin-1; AltName: Full=Collagen/fibrinogen domain-containing protein 1; AltName: Full=Ficolin-A; AltName: Full=Ficolin-alpha; AltName: Full=M-ficolin;	_	TN	PF00147.13|Fibrinogen_C|Fibrinogen beta and gamma chains, C-terminal globular domain|m.34796:157-371
c63630_g1	271	0	139.702	0	-10.45	7.02E-12	1.17E-08	yes	down	_	_	_	_	_
c24541_g1	268	0	29.774	0	-8.22	7.48E-12	1.17E-08	yes	down	_	_	_	_	_
c18220_g1	417	2	48.858	0.241	-7.17	9.50E-12	1.34E-08	yes	down	PE-PGRS family protein PE_PGRS57, partial [Mycobacterium bovis Kc 32216]	_	_	_	_
c33185_g1	1317	14	14.898	0.167	-5.81	9.53E-12	1.34E-08	yes	down	hypothetical protein [Candidatus Amoebophilus asiaticus]	RecName: Full=Inversin; AltName: Full=Inversion of embryo turning protein; AltName: Full=Nephrocystin-2 [Mus musculus]	_	_	PF12796.2|Ank_2|Ankyrin repeats (3 copies)|m.7856:621-701;PF12796.2|Ank_2|Ankyrin repeats (3 copies)|m.7856:689-769;PF12796.2|Ank_2|Ankyrin repeats (3 copies)|m.7856:710-800;PF12796.2|Ank_2|Ankyrin repeats (3 copies)|m.7856:776-862;PF12796.2|Ank_2|Ankyrin repeats (3 copies)|m.7856:810-892;PF13637.1|Ank_4|Ankyrin repeats (many copies)|m.7856:642-692;PF13637.1|Ank_4|Ankyrin repeats (many copies)|m.…
c21809_g1	251	0	26.765	0	-8.07	1.30E-11	1.74E-08	yes	down	_	_	_	_	_
c7462_g1	248	0	38.383	0	-8.59	1.40E-11	1.78E-08	yes	down	_	_	_	_	_
c60392_g1	3394	47	228.399	3.272	-6.08	1.87E-11	2.27E-08	yes	down	anti-lipopolysaccharide factor [Macrobrachium rosenbergii]	RecName: Full=Anti-lipopolysaccharide factor; Short=anti-LPS	_	_	PF11630.3|DUF3254|Protein of unknown function (DUF3254)|m.7430:23-122
c33813_g2	2281	31	50.185	0.705	-5.96	2.27E-11	2.63E-08	yes	down	serine proteinase inhibitor [Litopenaeus vannamei]	RecName: Full=Leukocyte elastase inhibitor; Short=LEI; AltName: Full=Monocyte/neutrophil elastase inhibitor; Short=EI; Short=M/NEI; AltName: Full=Peptidase inhibitor	_	SERPINB	PF00079.15|Serpin|Serpin (serine protease inhibitor)|m.9885:78-452
c26267_g1	232	0	21.478	0	-7.75	2.46E-11	2.73E-08	yes	down	_	_	_	_	_
c41749_g1	227	0	23.42	0	-7.88	2.85E-11	3.04E-08	yes	down	_	_	_	_	_
c16547_g1	4	407	0.334	34.548	6.32	5.50E-11	5.65E-08	yes	up	_	_	_	_	_
c19888_g1	1286	20	75.04	1.205	-5.85	1.05E-10	1.02E-07	yes	down	anti-lipopolysaccharide factor 3 [Macrobrachium rosenbergii]	_	_	_	PF11630.3|DUF3254|Protein of unknown function (DUF3254)|m.31488:38-120
c2865_g1	0	174	0	36.031	8.5	1.07E-10	1.02E-07	yes	up	_	_	_	_	_
c22405_g1	188	0	11.004	0	-6.79	1.27E-10	1.17E-07	yes	down	_	_	_	_	_
c28662_g2	541	7	18.059	0.241	-5.73	1.67E-10	1.48E-07	yes	down	_	_	_	_	_
c27310_g1	794	12	58.772	1.149	-5.56	2.41E-10	2.08E-07	yes	down	_	_	_	_	_
c30990_g2	173	0	12.881	0	-7.02	2.54E-10	2.12E-07	yes	down	_	_	_	_	_
c30551_g1	7	462	0.065	4.626	4.84	2.62E-10	2.12E-07	yes	up	vitellogenin [Pandalus hypsinotus]	RecName: Full=Vitellogenin; Contains: RecName: Full=Vitellin; Flags: Precursor	_	_	PF06448.6|DUF1081|Domain of Unknown Function (DUF1081)|m.34660:157-266;PF09172.6|DUF1943|Domain of unknown function (DUF1943)|m.34660:10-137;PF00094.20|VWD|von Willebrand factor type D domain|m.34660:1518-1658
c29002_g2	1303	24	68.977	1.418	-5.51	3.08E-10	2.42E-07	yes	down	_	_	_	_	_
c30952_g1	311	3	72.009	1.047	-5.97	3.75E-10	2.86E-07	yes	down	_	_	_	_	_
c20035_g1	163	0	19.806	0	-7.64	3.97E-10	2.94E-07	yes	down	_	_	_	_	_
c24384_g1	777	13	53.464	0.927	-5.7	4.51E-10	3.25E-07	yes	down	serine proteinase inhibitor [Macrobrachium rosenbergii]	RecName: Full=Four-domain proteases inhibitor; AltName: Full=McaPI	_	_	PF00050.16|Kazal_1|Kazal-type serine protease inhibitor domain|m.17046:48-91;PF00050.16|Kazal_1|Kazal-type serine protease inhibitor domain|m.17046:98-140;PF00050.16|Kazal_1|Kazal-type serine protease inhibitor domain|m.17046:144-186;PF07648.10|Kazal_2|Kazal-type serine protease inhibitor domain|m.17046:52-91;PF07648.10|Kazal_2|Kazal-type serine protease inhibitor domain|m.17046:101-140;PF07648.1…
c7772_g1	157	0	24.855	0	-7.96	5.41E-10	3.80E-07	yes	down	_	_	_	_	_
c15112_g1	419	6	39.117	0.575	-5.86	6.09E-10	4.17E-07	yes	down	_	_	_	_	_
c25633_g1	154	0	19.893	0	-7.64	6.34E-10	4.23E-07	yes	down	_	_	_	_	_
c31973_g1	315	4	14.941	0.195	-5.67	9.99E-10	6.51E-07	yes	down	_	_	_	_	_
c35777_g1	138	0	17.196	0	-7.43	1.47E-09	9.24E-07	yes	down	_	_	_	_	_
c5361_g1	3	236	0.108	8.491	5.37	1.49E-09	9.24E-07	yes	up	PREDICTED: piggyBac transposable element-derived protein 4-like [Acyrthosiphon pisum]	_	_	_	PF13843.1|DDE_Tnp_1_7|Transposase IS4|m.22948:10-224;PF13843.1|DDE_Tnp_1_7|Transposase IS4|m.22949:21-77
c28246_g1	137	0	4.563	0	-5.54	1.56E-09	9.49E-07	yes	down	hypothetical protein L915_17486, partial [Phytophthora parasitica]	RecName: Full=Four-domain proteases inhibitor; AltName: Full=McaPI	_	_	PF07648.10|Kazal_2|Kazal-type serine protease inhibitor domain|m.14448:39-78;PF07648.10|Kazal_2|Kazal-type serine protease inhibitor domain|m.14448:88-129;PF07648.10|Kazal_2|Kazal-type serine protease inhibitor domain|m.14448:165-201;PF07648.10|Kazal_2|Kazal-type serine protease inhibitor domain|m.14448:220-259;PF07648.10|Kazal_2|Kazal-type serine protease inhibitor domain|m.14448:311-350;PF00050…
c17423_g1	362	6	21.22	0.362	-5.53	1.95E-09	1.16E-06	yes	down	_	_	_	_	_
c8301_g1	132	0	9.073	0	-6.52	1.99E-09	1.16E-06	yes	down	_	_	_	_	_
c27137_g1	0	118	0	12.635	6.99	2.25E-09	1.28E-06	yes	up	_	_	_	_	_
c16263_g1	123	0	12.082	0	-6.93	3.52E-09	1.96E-06	yes	down	_	_	_	_	_
c27051_g1	154	1	17.714	0.13	-6.28	5.44E-09	2.97E-06	yes	down	_	_	_	_	_
c27907_g1	11	380	0.507	18.03	4.9	8.26E-09	4.36E-06	yes	up	_	_	_	_	_
c20038_g1	1479	44	58.189	1.798	-4.94	8.32E-09	4.36E-06	yes	down	RecName: Full=Astakine; Flags: Precursor [Penaeus monodon]	RecName: Full=Astakine; Flags: Precursor [Penaeus monodon]	_	_	PF06607.6|Prokineticin|Prokineticin|m.4602:49-146
c55411_g1	109	0	15.502	0	-7.29	8.65E-09	4.44E-06	yes	down	_	_	_	_	_
c40408_g1	107	0	13.334	0	-7.07	1.00E-08	5.05E-06	yes	down	_	_	_	_	_
c44586_g1	140	1	4.347	0.028	-5.12	1.12E-08	5.52E-06	yes	down	_	_	_	_	_
c23537_g1	224	4	5.275	0.426	-3.35	1.43E-08	6.81E-06	yes	down	_	_	_	_	_
c28112_g1	5	228	0.14	6.415	4.76	1.44E-08	6.81E-06	yes	up	PREDICTED: beta-1,4-N-acetylgalactosaminyltransferase bre-4-like [Megachile rotundata]	RecName: Full=Beta-1,4-galactosyltransferase 4; Short=Beta-1,4-GalTase 4; Short=Beta4Gal-T4; Short=b4Gal-T4; AltName: Full=UDP-Gal:beta-GlcNAc beta-1,4-galactosylt	_	_	PF13733.1|Glyco_transf_7N|N-terminal region of glycosyl transferase group 7|m.14196:79-212;PF02709.9|Glyco_transf_7C|N-terminal domain of galactosyltransferase|m.14196:214-291
c33792_g3	8	278	0.27	9.715	4.73	1.45E-08	6.81E-06	yes	up	putative reverse transcriptase [Marsupenaeus japonicus]	_	_	_	_
c30089_g1	99	0	15.038	0	-7.24	1.85E-08	8.54E-06	yes	down	_	_	_	_	_
c15266_g1	270	6	39.429	0.899	-5.31	1.92E-08	8.70E-06	yes	down	_	_	_	_	_
c16955_g1	128	1	21.759	0.167	-6.36	2.16E-08	9.38E-06	yes	down	_	_	_	_	_
c23920_g1	97	0	4.207	0	-5.43	2.18E-08	9.38E-06	yes	down	glutamate-gated chloride channel subunit alpha 4, partial [Cylicostephanus goldi]	RecName: Full=Glutamate-gated chloride channel; Short=DrosGluCl; Flags: Precursor [Drosophila melanogaster]	_	GRGLCN	PF02931.18|Neur_chan_LBD|Neurotransmitter-gated ion-channel ligand binding domain|m.29161:33-239;PF02932.11|Neur_chan_memb|Neurotransmitter-gated ion-channel transmembrane region|m.29161:247-325
c25827_g1	97	0	4.067	0	-5.38	2.18E-08	9.38E-06	yes	down	insulin-like peptide 5 [Culex insulin-like peptide 5 [Culex quinquefasciatus]	RecName: Full=Probable insulin-like peptide 7; Short=dILP7; AltName: Full=Insulin-related peptide 7; Contains: RecName: Full=Probable insulin-like peptide 7 A chai	_	_	_
c309_g1	368	9	8.803	0.222	-4.79	2.35E-08	9.95E-06	yes	down	_	_	_	_	_
c18771_g2	125	1	14.898	0.121	-6.08	2.60E-08	1.09E-05	yes	down	_	_	_	_	_
c2106_g1	1	112	0.108	12.913	5.97	2.77E-08	1.14E-05	yes	up	_	_	_	_	_
c23762_g1	407	11	23.981	0.667	-4.97	3.00E-08	1.21E-05	yes	down	anti-lipopolysaccharide factor 2 [Macrobrachium rosenbergii]	RecName: Full=Anti-lipopolysaccharide factor; Short=PtALF; Flags: Precursor	_	_	PF11630.3|DUF3254|Protein of unknown function (DUF3254)|m.28748:50-142
c29575_g1	92	0	77.974	0	-9.61	3.04E-08	1.21E-05	yes	down	_	_	_	_	_
c33881_g3	2	134	0.119	9.084	5.39	3.37E-08	1.32E-05	yes	up	_	_	_	_	_
c30258_g1	642	21	21.878	0.742	-4.71	3.62E-08	1.40E-05	yes	down	CLIP-domain serine protease subfamily B [Anopheles darlingi]	_	_	_	PF00089.21|Trypsin|Trypsin|m.34463:166-384;PF01549.19|ShK|ShK domain-like|m.34463:25-60;PF01549.19|ShK|ShK domain-like|m.34463:78-111
c8640_g1	1	107	0.065	7.036	5.43	3.85E-08	1.45E-05	yes	up	antimicrobial peptide type 2 precursor IIc [Pandalopsis japonica]	RecName: Full=Elastin; AltName: Full=Tropoelastin; Flags: Precursor [Homo sapiens]	_	ELN	PF00095.16|WAP|WAP-type (Whey Acidic Protein) 'four-disulfide core'|m.15442:195-244
c9668_g1	1	107	0.086	9.094	5.63	3.85E-08	1.45E-05	yes	up	_	_	_	_	_
c28093_g1	865	30	81.696	2.929	-4.76	4.38E-08	1.63E-05	yes	down	_	_	_	_	_
c33480_g1	362	7411	2.287	48.75	4.36	4.55E-08	1.66E-05	yes	up	vitellogenin [Marsupenaeus japonicus]	RecName: Full=Vitellogenin; Contains: RecName: Full=Vitellin; Flags: Precursor	_	_	PF01347.17|Vitellogenin_N|Lipoprotein amino terminal region|m.10564:57-599;PF09172.6|DUF1943|Domain of unknown function (DUF1943)|m.10564:632-934;PF06448.6|DUF1081|Domain of Unknown Function (DUF1081)|m.10564:953-1056;PF00094.20|VWD|von Willebrand factor type D domain|m.10564:2369-2509
c25460_g1	9	261	0.313	9.353	4.52	4.65E-08	1.68E-05	yes	up	PREDICTED: glucosylceramidase-like [Tribolium castaneum]	RecName: Full=Putative glucosylceramidase 3; Flags: Precursor [Caenorhabditis elegans]	_	GBA, srfJ	PF02055.11|Glyco_hydro_30|O-Glycosyl hydrolase family 30|m.23743:21-497
c32253_g1	313	8	17.53	0.463	-4.97	4.75E-08	1.69E-05	yes	down	_	_	_	_	_
c10351_g1	3	150	0.065	3.458	4.43	4.94E-08	1.73E-05	yes	up	vitellogenin [Pandalopsis japonica]	RecName: Full=Vitellogenin; Contains: RecName: Full=Vitellin; Flags: Precursor	_	_	PF01347.17|Vitellogenin_N|Lipoprotein amino terminal region|m.21992:57-604;PF09172.6|DUF1943|Domain of unknown function (DUF1943)|m.21992:637-791
c16951_g1	86	0	17.778	0	-7.48	5.12E-08	1.75E-05	yes	down	_	_	_	_	_
c29589_g5	86	0	6.591	0	-6.06	5.12E-08	1.75E-05	yes	down	_	_	_	_	_
c8055_g1	0	77	0	7.462	6.24	5.61E-08	1.90E-05	yes	up	_	_	_	_	_
c27102_g1	82	0	8.9	0	-6.49	7.40E-08	2.45E-05	yes	down	_	_	_	_	_
c51162_g1	134	2	14.553	0.222	-5.51	7.44E-08	2.45E-05	yes	down	_	_	_	_	_
c19840_g1	108	1	8.253	0.083	-5.51	7.70E-08	2.51E-05	yes	down	_	_	_	_	_
c18991_g1	537	19	32.385	1.187	-4.66	7.87E-08	2.53E-05	yes	down	_	_	_	_	_
c5756_g1	155	3	8.533	0.167	-5.01	8.53E-08	2.71E-05	yes	down	_	_	_	_	_
c29082_g1	1924	82	110.37	4.765	-4.51	1.11E-07	3.50E-05	yes	down	_	_	_	_	_
c28043_g1	212	6	12.212	1.39	-3.05	1.27E-07	3.94E-05	yes	down	_	_	_	_	_
c2871_g1	76	0	5.685	0	-5.85	1.33E-07	4.07E-05	yes	down	_	_	_	_	_
c55284_g1	75	0	3.172	0	-5.03	1.47E-07	4.45E-05	yes	down	_	_	_	_	_
c21232_g1	97	1	7.562	0.083	-5.39	1.78E-07	5.33E-05	yes	down	_	_	_	_	_
c24710_g1	72	0	2.319	0	-4.6	1.80E-07	5.35E-05	yes	down	PREDICTED: uncharacterized protein LOC100182128, partial [Ciona intestinalis]	RecName: Full=Poly [ADP-ribose]	_	PARP7S	PF00644.15|PARP|Poly(ADP-ribose) polymerase catalytic domain|m.17271:94-222;PF05699.9|Dimer_Tnp_hAT|hAT family C-terminal dimerisation region|m.17272:61-128
c19592_g1	1780	82	184.407	8.76	-4.38	2.03E-07	5.96E-05	yes	down	anti-lipopolysaccharide factor 1 [Macrobrachium rosenbergii]	_	_	_	PF11630.3|DUF3254|Protein of unknown function (DUF3254)|m.31352:36-132
c33992_g1	7020	110580	45.524	746.242	4.03	3.11E-07	9.02E-05	yes	up	vitellogenin [Palaemon carinicauda]	RecName: Full=Vitellogenin; Contains: RecName: Full=Vitellin; Flags: Precursor	_	_	PF09172.6|DUF1943|Domain of unknown function (DUF1943)|m.10020:620-919;PF01347.17|Vitellogenin_N|Lipoprotein amino terminal region|m.10020:40-587;PF06448.6|DUF1081|Domain of Unknown Function (DUF1081)|m.10020:938-1046;PF00094.20|VWD|von Willebrand factor type D domain|m.10020:2304-2444
c4325_g1	109	2	9.213	0.176	-5.08	3.29E-07	9.43E-05	yes	down	_	_	_	_	_
c21169_g1	2	97	0.194	9.511	5.03	3.79E-07	1.07E-04	yes	up	_	_	_	_	_
c55251_g1	436	19	87.209	3.884	-4.45	3.87E-07	1.07E-04	yes	down	_	_	_	_	_
c45888_g1	0	59	0	2.911	4.91	3.87E-07	1.07E-04	yes	up	_	_	_	_	_
c25832_g1	292	11	33.183	1.288	-4.58	3.88E-07	1.07E-04	yes	down	crustin [Macrobrachium rosenbergii]	_	_	_	_
c20654_g1	106	2	4.132	0.083	-4.53	4.07E-07	1.11E-04	yes	down	clip domain serine proteinase 2 [Portunus trituberculatus]	RecName: Full=Serine protease snake; Flags: Precursor [Drosophila melanogaster]	_	_	PF00089.21|Trypsin|Trypsin|m.4192:141-377
c14614_g1	62	1009	4.056	68.318	4.04	4.29E-07	1.16E-04	yes	up	_	_	_	_	_
c11962_g1	248	9	32.115	1.196	-4.64	4.77E-07	1.27E-04	yes	down	_	_	_	_	_
c20933_g1	2	93	0.216	10.373	5.05	5.07E-07	1.34E-04	yes	up	_	_	_	_	_
c39916_g1	1	75	0.076	5.942	5.1	5.38E-07	1.37E-04	yes	up	PREDICTED: hypothetical protein LOC100426888 [Macaca mulatta]	RecName: Full=Uncharacterized protein U88	_	_	_
c3985_g1	83	1	4.315	0.056	-4.82	5.38E-07	1.37E-04	yes	down	_	_	_	_	_
c9835_g1	279	11	10.011	0.408	-4.31	5.41E-07	1.37E-04	yes	down	PREDICTED: RNA exonuclease 1 homolog isoform X1 [Apis dorsata]	RecName: Full=RNA exonuclease 1 homolog; AltName: Full=Transcription elongation factor B polypeptide 3-binding protein 1 [Mus musculus]	_	REX1, REXO1, RNH70	_
c40538_g1	0	56	0	2.939	4.93	5.50E-07	1.37E-04	yes	up	_	_	_	_	_
c10915_g1	62	0	5.2	0	-5.73	5.50E-07	1.37E-04	yes	down	_	_	_	_	_
c25893_g1	62	0	4.401	0	-5.49	5.50E-07	1.37E-04	yes	down	_	_	_	_	PF00095.16|WAP|WAP-type (Whey Acidic Protein) 'four-disulfide core'|m.23871:80-131
c30342_g1	1216	63	27.218	1.465	-4.13	5.63E-07	1.39E-04	yes	down	_	_	_	_	PF01607.19|CBM_14|Chitin binding Peritrophin-A domain|m.34788:32-82
c25115_g1	2	91	0.076	3.801	4.47	5.89E-07	1.44E-04	yes	up	cytochrome c oxidase subunit I [Hyriopsis schlegelii]	RecName: Full=Cytochrome c oxidase subunit 1; AltName: Full=Cytochrome c oxidase polypeptide I (mitochondrion) [Lumbricus terrestris]	mitochondrial Cytochrome c oxidase subunit I; Cytochrome c oxidase is the component of the r [...]	COX1	PF00115.15|COX1|Cytochrome C and Quinol oxidase polypeptide I|m.23499:2-368
c12123_g1	2131	116	68.049	3.847	-4.11	6.10E-07	1.48E-04	yes	down	_	_	_	_	_
c11197_g1	1	73	0.097	7.471	5.26	6.46E-07	1.55E-04	yes	up	_	_	_	_	_
c22598_g1	60	0	8.199	0	-6.37	7.00E-07	1.67E-04	yes	down	_	_	_	_	_
c4517_g1	1	72	0.086	6.053	5.05	7.09E-07	1.68E-04	yes	up	_	_	_	_	_
c20036_g1	235	9	9.569	0.38	-4.33	7.28E-07	1.70E-04	yes	down	C type lectin containing domain protein [Litopenaeus vannamei]	RecName: Full=Low-density lipoprotein receptor-related protein 1; Short=LRP-1; AltName: Full=Alpha-2-macroglobulin receptor; Short=A2MR; Flags: Precursor [Gallus gal	_	LRP2	PF00059.16|Lectin_C|Lectin C-type domain|m.4608:211-285
c9050_g1	1239	67	62.062	3.476	-4.12	7.42E-07	1.72E-04	yes	down	_	_	_	_	_
c1264_g1	11	208	0.237	4.746	3.85	8.33E-07	1.92E-04	yes	up	PREDICTED: uncharacterized protein LOC102935427 [Chelonia mydas]	_	_	_	PF14291.1|DUF4371|Domain of unknown function (DUF4371)|m.28229:134-251
c58044_g1	58	0	66.755	0	-9.38	8.98E-07	2.03E-04	yes	down	_	_	_	_	_
c45297_g1	58	0	8.468	0	-6.42	8.98E-07	2.03E-04	yes	down	extracellular matrix glycoprotein pherophorin-V32 [Volvox carteri f. nagariensis]	RecName: Full=Sulfated surface glycoprotein 185; Short=SSG 185; Flags: Precursor	_	_	_
c25097_g1	12	218	0.572	10.707	4.01	9.95E-07	2.21E-04	yes	up	cathepsin l [Litopenaeus vannamei]	RecName: Full=Digestive cysteine proteinase 2; Flags: Precursor [Homarus americanus]	similar to cathepsin L	CTSL	PF00112.18|Peptidase_C1|Papain family cysteine protease|m.16786:113-327;PF08246.7|Inhibitor_I29|Cathepsin propeptide inhibitor domain (I29)|m.16786:26-85
c16714_g1	57	0	17.994	0	-7.5	1.02E-06	2.21E-04	yes	down	_	_	_	_	_
c33270_g3	0	51	0	3.597	5.21	1.02E-06	2.21E-04	yes	up	_	_	_	_	_
c6291_g1	0	51	0	3.893	5.32	1.02E-06	2.21E-04	yes	up	_	_	_	_	_
c22965_g1	0	51	0	4.681	5.58	1.02E-06	2.21E-04	yes	up	PREDICTED: SCAN domain-containing protein 3 [Ciona intestinalis]	_	_	_	_
c19670_g1	107	3	5.318	0.158	-4.39	1.27E-06	2.73E-04	yes	down	triosephosphate isomerase [Penaeus monodon]	RecName: Full=Triosephosphate isomerase; Short=TIM; AltName: Full=Triose-phosphate isomerase [Drosophila melanogaster]	_	TPI, tpiA	PF00121.13|TIM|Triosephosphate isomerase|m.31350:8-240
c31223_g2	353	18	14.24	0.667	-4.22	1.38E-06	2.94E-04	yes	down	PREDICTED: C-type lectin domain family 4 member G-like isoform X1 [Chrysemys picta bellii]	_	_	CD209	PF00059.16|Lectin_C|Lectin C-type domain|m.18857:51-156
c32342_g2	2	81	0.496	20.477	5.11	1.41E-06	3.00E-04	yes	up	_	_	_	_	_
c62048_g1	54	0	6.138	0	-5.96	1.51E-06	3.15E-04	yes	down	_	_	_	_	_
c24016_g1	152	6	17.271	0.705	-4.43	1.51E-06	3.15E-04	yes	down	_	_	_	_	_
c30103_g1	120	4	17.055	1.02	-3.94	1.56E-06	3.24E-04	yes	down	_	_	_	_	_
c21248_g1	70	1	4.628	0.065	-4.84	1.73E-06	3.55E-04	yes	down	_	_	_	_	PF13384.1|HTH_23|Homeodomain-like domain|m.30474:49-92;PF13518.1|HTH_28|Helix-turn-helix domain|m.30474:49-92;PF13551.1|HTH_29|Winged helix-turn helix|m.30474:50-92
c23666_g1	117	4	23.712	0.769	-4.78	1.89E-06	3.86E-04	yes	down	_	_	_	_	_
c29418_g1	23	344	0.701	10.948	3.79	1.91E-06	3.86E-04	yes	up	PREDICTED: uncharacterized protein LOC101851230 [Aplysia californica]	RecName: Full=Putative phospholipase B-like 2; AltName: Full=76 kDa protein; Short=p76; AltName: Full=LAMA-like protein 2; AltName: Full=Lamina ancestor homolog 2	_	_	PF04916.8|Phospholip_B|Phospholipase B|m.26304:38-550
c45841_g1	51	0	65.644	0	-9.36	1.98E-06	3.98E-04	yes	down	_	_	_	_	_
c8564_g1	393	22	58.977	3.393	-4.08	2.02E-06	4.02E-04	yes	down	_	_	_	_	_
c1497_g1	68	1	4.196	0.065	-4.7	2.14E-06	4.23E-04	yes	down	_	_	_	_	_
c26981_g1	2	76	0.14	5.469	4.54	2.17E-06	4.27E-04	yes	up	PREDICTED: glucosylceramidase [Monodelphis domestica]	RecName: Full=Glucosylceramidase; AltName: Full=Acid beta-glucosidase; AltName: Full=Beta-glucocerebrosidase; AltName: Full=D-glucosyl-N-acylsphingosine glucohydrolas	_	GBA, srfJ	PF02055.11|Glyco_hydro_30|O-Glycosyl hydrolase family 30|m.32937:1-297
c27984_g1	143	6	4.283	0.185	-3.94	2.29E-06	4.46E-04	yes	down	_	_	_	_	_
c57249_g1	0	45	0	4.477	5.52	2.63E-06	5.03E-04	yes	up	_	_	_	_	_
c1119_g1	49	0	3.377	0	-5.12	2.63E-06	5.03E-04	yes	down	ankyrin repeat protein [Trichomonas vaginalis G3]	RecName: Full=Alpha-latroinsectotoxin-Lt1a; Short=Alpha-LIT-Lt1a; AltName: Full=Alpha-latroinsectotoxin; Short=Alpha-LIT; Flags: Precursor	_	RIPK4	PF00023.25|Ank|Ankyrin repeat|m.28275:75-106;PF00023.25|Ank|Ankyrin repeat|m.28275:111-138;PF00023.25|Ank|Ankyrin repeat|m.28275:142-173;PF00023.25|Ank|Ankyrin repeat|m.28275:207-238;PF00023.25|Ank|Ankyrin repeat|m.28275:244-273;PF00023.25|Ank|Ankyrin repeat|m.28275:274-290;PF12796.2|Ank_2|Ankyrin repeats (3 copies)|m.28275:65-137;PF12796.2|Ank_2|Ankyrin repeats (3 copies)|m.28275:126-196;PF12796…
c22239_g1	66	1	2.88	0.046	-4.35	2.65E-06	5.03E-04	yes	down	_	_	_	_	_
c39888_g1	66	1	5.07	0.083	-4.82	2.65E-06	5.03E-04	yes	down	_	_	_	_	_
c24056_g1	5	113	0.356	8.371	4.22	2.75E-06	5.18E-04	yes	up	_	_	_	_	_
c26830_g1	1928	130	36.991	2.596	-3.78	2.98E-06	5.57E-04	yes	down	NF-kappa B inhibitor alpha [Macrobrachium rosenbergii]	RecName: Full=NF-kappa-B inhibitor cactus [Drosophila melanogaster]	_	K09259	PF12796.2|Ank_2|Ankyrin repeats (3 copies)|m.32510:198-282;PF12796.2|Ank_2|Ankyrin repeats (3 copies)|m.32510:311-372;PF00023.25|Ank|Ankyrin repeat|m.32510:230-260;PF00023.25|Ank|Ankyrin repeat|m.32510:263-282;PF00023.25|Ank|Ankyrin repeat|m.32510:315-345;PF13637.1|Ank_4|Ankyrin repeats (many copies)|m.32510:230-282;PF13637.1|Ank_4|Ankyrin repeats (many copies)|m.32510:318-369;PF13606.1|Ank_3|Ank…
c34196_g1	47	0	2.621	0	-4.77	3.52E-06	6.44E-04	yes	down	_	_	_	_	_
c5589_g1	47	0	6.947	0	-6.14	3.52E-06	6.44E-04	yes	down	_	_	_	_	_
c60789_g1	47	0	3.161	0	-5.03	3.52E-06	6.44E-04	yes	down	_	_	_	_	_
c14910_g2	93	3	3.689	0.121	-4.1	3.62E-06	6.58E-04	yes	down	_	_	_	_	_
c26507_g1	241	13	28.987	5.553	-2.36	3.75E-06	6.77E-04	yes	down	_	_	_	_	_
c11941_g1	9	144	0.27	4.412	3.61	4.06E-06	7.28E-04	yes	up	JHE-like carboxylesterase 1 [Pandalopsis japonica]	RecName: Full=Esterase FE4; AltName: Full=Carboxylic-ester hydrolase; Flags: Precursor [Myzus persicae]	_	_	PF00135.23|COesterase|Carboxylesterase family|m.38132:36-574;PF07859.8|Abhydrolase_3|alpha/beta hydrolase fold|m.38132:165-266
c23970_g1	46	0	24.672	0	-7.95	4.09E-06	7.28E-04	yes	down	_	_	_	_	_
c11277_g1	62	1	2.492	0.046	-4.15	4.17E-06	7.37E-04	yes	down	elongation factor 2 [Eriocheir sinensis]	RecName: Full=Elongation factor 2; Short=EF-2 [Drosophila melanogaster]	similar to Elongation factor 2 (EF-2)	EEF2	PF00009.22|GTP_EFTU|Elongation factor Tu GTP binding domain|m.13123:9-324;PF03144.20|GTP_EFTU_D2|Elongation factor Tu domain 2|m.13123:385-459
c32396_g1	275	16	5.847	0.352	-3.72	4.42E-06	7.76E-04	yes	down	_	_	_	_	PF13385.1|Laminin_G_3|Concanavalin A-like lectin/glucanases superfamily|m.1460:84-214;PF00354.12|Pentaxin|Pentaxin family|m.1460:83-225
c27026_g1	13	188	4.855	21.589	2.13	4.60E-06	8.01E-04	yes	up	_	_	_	_	_
c30723_g1	971	10681	6.214	71.182	3.5	4.67E-06	8.01E-04	yes	up	vitellogenin [Pandalus hypsinotus]	RecName: Full=Vitellogenin; Contains: RecName: Full=Vitellin; Flags: Precursor	_	_	PF01347.17|Vitellogenin_N|Lipoprotein amino terminal region|m.36131:45-584;PF09172.6|DUF1943|Domain of unknown function (DUF1943)|m.36131:617-915;PF06448.6|DUF1081|Domain of Unknown Function (DUF1081)|m.36131:938-1044;PF00094.20|VWD|von Willebrand factor type D domain|m.36131:2269-2408
c60510_g1	61	1	3.182	0.056	-4.39	4.68E-06	8.01E-04	yes	down	elongation factor 2 [Homarus americanus]	RecName: Full=Translation elongation factor 2; Short=EF-2	_	EEF2	PF03764.13|EFG_IV|Elongation factor G, domain IV|m.7338:139-248;PF00679.19|EFG_C|Elongation factor G C-terminus|m.7338:251-338;PF14492.1|EFG_II|Elongation Factor G, domain II|m.7338:15-77
c25580_g1	61	1	2.967	0.046	-4.39	4.68E-06	8.01E-04	yes	down	endonuclease-reverse transcriptase [Danaus plexippus]	_	_	_	_
c32253_g2	0	41	0	10.317	6.7	4.76E-06	8.05E-04	yes	up	_	_	_	_	_
c15859_g1	45	0	18.016	0	-7.5	4.76E-06	8.05E-04	yes	down	_	_	_	_	_
c31881_g1	308	19	17.757	1.131	-3.86	5.00E-06	8.39E-04	yes	down	_	_	_	_	_
c27781_g1	81	921	3.441	40.342	3.51	5.45E-06	9.10E-04	yes	up	_	_	_	_	_
c5487_g2	0	40	0	5.376	5.78	5.56E-06	9.16E-04	yes	up	_	_	_	_	_
c25748_g1	44	0	2.276	0	-4.57	5.56E-06	9.16E-04	yes	down	_	_	_	_	_
c31745_g3	12	171	0.669	9.817	3.69	5.73E-06	9.39E-04	yes	up	_	_	_	_	_
c16246_g1	3	78	0.55	14.618	4.5	5.93E-06	9.66E-04	yes	up	_	_	_	_	_
c30289_g1	225	13	4.962	0.324	-3.58	6.11E-06	9.89E-04	yes	down	uncharacterized protein LOC557416 [Danio rerio]	RecName: Full=Ankyrin repeat and protein kinase domain-containing protein 1 [Mus musculus]	_	_	PF12796.2|Ank_2|Ankyrin repeats (3 copies)|m.34802:61-148;PF12796.2|Ank_2|Ankyrin repeats (3 copies)|m.34802:128-220;PF12796.2|Ank_2|Ankyrin repeats (3 copies)|m.34802:193-246;PF12796.2|Ank_2|Ankyrin repeats (3 copies)|m.34802:295-356;PF12796.2|Ank_2|Ankyrin repeats (3 copies)|m.34802:675-761;PF00023.25|Ank|Ankyrin repeat|m.34802:88-118;PF00023.25|Ank|Ankyrin repeat|m.34802:158-188;PF00023.25|Ank…
c31892_g1	6	112	0.895	17.27	4.13	6.29E-06	1.01E-03	yes	up	_	_	_	_	_
c680_g1	43	0	2.373	0	-4.63	6.51E-06	1.03E-03	yes	down	PREDICTED: uncharacterized protein LOC100903643 [Metaseiulus occidentalis]	RecName: Full=RNA-binding protein 1 [Drosophila melanogaster]	_	_	PF00076.17|RRM_1|RNA recognition motif. (a.k.a. RRM, RBD, or RNP domain)|m.15927:21-86;PF14259.1|RRM_6|RNA recognition motif (a.k.a. RRM, RBD, or RNP domain)|m.15927:21-86;PF13893.1|RRM_5|RNA recognition motif. (a.k.a. RRM, RBD, or RNP domain)|m.15927:35-90
c52494_g1	43	0	4.703	0	-5.59	6.51E-06	1.03E-03	yes	down	_	_	_	_	_
c31127_g5	174	9	5.62	0.306	-3.82	6.51E-06	1.03E-03	yes	down	_	_	_	_	_
c28007_g1	247	15	13.905	0.871	-3.85	6.63E-06	1.04E-03	yes	down	PREDICTED: putative inorganic phosphate cotransporter-like [Apis florea]	_	_	_	PF07690.11|MFS_1|Major Facilitator Superfamily|m.6051:8-126
c29727_g1	321	21	7.39	0.501	-3.64	6.64E-06	1.04E-03	yes	down	PREDICTED: leucine-rich repeat extensin-like protein 3-like [Setaria italica]	_	_	_	_
c47288_g1	2	65	0.129	4.264	4.25	6.72E-06	1.04E-03	yes	up	alpha-2-macroglobulin [Pacifastacus leniusculus]	_	_	_	PF07703.9|A2M_N_2|Alpha-2-macroglobulin family N-terminal region|m.38688:193-313
c32855_g1	59	662	1.305	15.23	3.45	6.87E-06	1.06E-03	yes	up	_	_	_	_	PF00059.16|Lectin_C|Lectin C-type domain|m.3761:163-266
c24977_g2	160	8	5.987	0.315	-3.87	6.88E-06	1.06E-03	yes	down	_	_	_	_	_
c56903_g1	57	1	2.967	0.056	-4.3	7.59E-06	1.16E-03	yes	down	_	_	_	_	_
c23763_g1	2	63	0.28	9.186	4.61	8.24E-06	1.25E-03	yes	up	_	_	_	_	_
c11435_g1	131	7	4.466	0.25	-3.71	8.30E-06	1.25E-03	yes	down	_	_	_	_	_
c27806_g2	216	13	30.378	1.882	-3.94	8.31E-06	1.25E-03	yes	down	_	_	_	_	_
c33034_g1	203	12	9.073	0.556	-3.81	8.50E-06	1.27E-03	yes	down	_	_	_	_	_
c18423_g1	41	0	8.889	0	-6.49	9.01E-06	1.34E-03	yes	down	_	_	_	_	_
c33027_g1	2816	28203	84.425	749.542	3.15	9.13E-06	1.35E-03	yes	up	hemocyanin [Macrobrachium nipponense]	RecName: Full=Hemocyanin B chain [Panulirus interruptus]	_	_	PF00372.14|Hemocyanin_M|Hemocyanin, copper containing domain|m.2151:147-404;PF03723.9|Hemocyanin_C|Hemocyanin, ig-like domain|m.2151:410-657;PF03722.9|Hemocyanin_N|Hemocyanin, all-alpha domain|m.2151:19-143
c21657_g1	55	1	11.565	0.213	-5.22	9.77E-06	1.43E-03	yes	down	_	_	_	_	_
c29586_g1	10	137	0.485	6.86	3.57	1.01E-05	1.47E-03	yes	up	_	_	_	_	_
c57178_g1	40	0	7.001	0	-6.15	1.07E-05	1.55E-03	yes	down	_	_	_	_	_
c31881_g2	343	25	19.191	1.446	-3.64	1.14E-05	1.64E-03	yes	down	_	_	_	_	_
c25542_g1	65	2	5.264	0.167	-4.33	1.26E-05	1.81E-03	yes	down	hypothetical protein DAPPUDRAFT_107456 [Daphnia pulex]	RecName: Full=Transposable element Tcb2 transposase	_	CI	PF13358.1|DDE_3|DDE superfamily endonuclease|m.23376:36-188
c20299_g1	0	35	0	5.599	5.83	1.26E-05	1.81E-03	yes	up	_	_	_	_	_
c33678_g2	2516	212	117.274	10.289	-3.5	1.36E-05	1.92E-03	yes	down	FreD [Penaeus monodon]	RecName: Full=Ficolin-2; AltName: Full=37 kDa elastin-binding protein; AltName: Full=Collagen/fibrinogen domain-containing protein 2; AltName: Full=EBP-37; AltName	_	_	PF00147.13|Fibrinogen_C|Fibrinogen beta and gamma chains, C-terminal globular domain|m.9893:64-279
c29840_g1	523	41	17.411	1.418	-3.53	1.36E-05	1.92E-03	yes	down	_	_	_	_	_
c15884_g1	2	58	0.14	4.125	4.14	1.40E-05	1.97E-03	yes	up	_	_	_	_	_
c27685_g1	1152	96	55.007	4.755	-3.5	1.48E-05	2.05E-03	yes	down	hypothetical protein CAPTEDRAFT_196548 [Capitella teleta]	RecName: Full=Techylectin-5A; Flags: Precursor [Tachypleus tridentatus]	_	_	PF00147.13|Fibrinogen_C|Fibrinogen beta and gamma chains, C-terminal globular domain|m.5871:61-274
c33591_g2	20	229	1.704	20.18	3.49	1.49E-05	2.05E-03	yes	up	_	_	_	_	_
c39688_g1	38	0	2.816	0	-4.87	1.51E-05	2.05E-03	yes	down	_	_	_	_	_
c20929_g1	38	0	35.772	0	-8.49	1.51E-05	2.05E-03	yes	down	_	_	_	_	_
c22593_g1	38	0	4.52	0	-5.53	1.51E-05	2.05E-03	yes	down	_	_	_	_	_
c12611_g1	38	0	18.501	0	-7.54	1.51E-05	2.05E-03	yes	down	_	_	_	_	_
c60719_g1	50	1	4.326	0.093	-4.52	1.66E-05	2.24E-03	yes	down	_	_	_	_	_
c31383_g1	432	34	12.924	1.057	-3.49	1.70E-05	2.30E-03	yes	down	masquerade-like protein, partial [Armadillidium vulgare]	RecName: Full=Coagulation factor XI; Short=FXI; AltName: Full=Plasma thromboplastin antecedent; Short=PTA; Contains: RecName: Full=Coagulation factor XIa heavy cha	_	_	PF00089.21|Trypsin|Trypsin|m.17832:314-546
c26164_g1	4	77	0.259	5.098	3.86	1.71E-05	2.30E-03	yes	up	_	_	_	_	_
c32435_g2	37	0	3.031	0	-4.97	1.80E-05	2.38E-03	yes	down	_	_	_	_	_
c41543_g1	37	0	3.787	0	-5.28	1.80E-05	2.38E-03	yes	down	_	_	_	_	_
c28407_g1	161	10	4.013	0.26	-3.51	1.80E-05	2.38E-03	yes	down	_	_	_	_	PF03281.9|Mab-21|Mab-21 protein|m.13231:38-295
c35694_g1	172	11	4.585	0.306	-3.53	1.82E-05	2.39E-03	yes	down	PREDICTED: uncharacterized protein LOC103580249 [Microplitis demolitor]	_	_	_	PF01607.19|CBM_14|Chitin binding Peritrophin-A domain|m.34239:74-129
c28761_g1	16	183	0.744	8.816	3.4	1.86E-05	2.43E-03	yes	up	_	_	_	_	_
c6500_g1	4	76	0.14	2.753	3.57	1.86E-05	2.43E-03	yes	up	_	_	_	_	_
c100_g1	2	55	0.129	3.56	4	1.96E-05	2.54E-03	yes	up	_	_	_	_	_
c32092_g4	36	0	21.22	0	-7.74	2.16E-05	2.78E-03	yes	down	_	_	_	_	_
c29128_g1	125	1152	13.83	129.035	3.21	2.17E-05	2.79E-03	yes	up	_	_	_	_	_
c23166_g1	4	74	0.647	12.255	4.05	2.21E-05	2.82E-03	yes	up	_	_	_	_	_
c21217_g1	92	5	3.657	0.204	-3.63	2.25E-05	2.87E-03	yes	down	_	_	_	_	_
c12200_g1	103	6	8.824	0.528	-3.83	2.28E-05	2.88E-03	yes	down	_	_	_	_	_
c29123_g1	47	1	31.651	0.491	-5.75	2.52E-05	3.17E-03	yes	down	_	_	_	_	_
c35378_g1	35	0	3.042	0	-4.97	2.60E-05	3.23E-03	yes	down	_	_	_	_	_
c2905_g1	35	0	6.408	0	-6.02	2.60E-05	3.23E-03	yes	down	_	_	_	_	_
c11571_g1	35	0	5.728	0	-5.86	2.60E-05	3.23E-03	yes	down	_	_	_	_	_
c14286_g1	6	90	1.586	24.166	3.85	2.81E-05	3.47E-03	yes	up	calcification-associated peptide-2 [Procambarus clarkii]	RecName: Full=Cuticle protein CP575; Short=CPCP575	_	_	PF00379.18|Chitin_bind_4|Insect cuticle protein|m.24677:32-74
c32800_g1	140	9	6.872	0.269	-4.24	2.93E-05	3.60E-03	yes	down	_	_	_	_	_
c29086_g1	458	40	50.821	4.663	-3.42	2.99E-05	3.66E-03	yes	down	_	_	_	_	_
c15379_g1	0	31	0	2.299	4.58	3.14E-05	3.74E-03	yes	up	_	_	_	_	_
c7271_g1	34	0	5.685	0	-5.85	3.14E-05	3.74E-03	yes	down	_	_	_	_	PF00060.21|Lig_chan|Ligand-gated ion channel|m.25716:17-117
c49893_g1	34	0	11.845	0	-6.9	3.14E-05	3.74E-03	yes	down	_	_	_	_	_
c55662_g1	34	0	3.053	0	-4.98	3.14E-05	3.74E-03	yes	down	_	_	_	_	_
c21021_g1	34	0	25.125	0	-7.98	3.14E-05	3.74E-03	yes	down	_	_	_	_	_
c8467_g1	4	70	0.129	2.345	3.42	3.14E-05	3.74E-03	yes	up	_	_	_	_	_
c33876_g4	1163	108	99.474	15.823	-2.64	3.15E-05	3.74E-03	yes	down	_	_	_	_	_
c35812_g1	1	41	0.054	2.197	3.9	3.37E-05	3.98E-03	yes	up	_	_	_	_	_
c20894_g1	56	2	7.39	0.324	-4.14	3.54E-05	4.17E-03	yes	down	clip domain serine proteinase 1 [Penaeus monodon]	RecName: Full=Serine protease easter; Flags: Precursor [Drosophila melanogaster]	_	_	_
c23300_g2	50	446	19.86	178.387	3.16	3.56E-05	4.17E-03	yes	up	vitellogenin [Macrobrachium rosenbergii]	RecName: Full=Vitellogenin; Contains: RecName: Full=Vitellin; Flags: Precursor	_	_	_
c20600_g1	11	123	0.583	6.711	3.32	3.60E-05	4.20E-03	yes	up	vitellogenin [Pandalus hypsinotus]	RecName: Full=Vitellogenin; Contains: RecName: Full=Vitellin; Flags: Precursor	_	_	PF09172.6|DUF1943|Domain of unknown function (DUF1943)|m.4106:137-363;PF01347.17|Vitellogenin_N|Lipoprotein amino terminal region|m.4106:1-104
c1874_g1	135	9	3.657	0.25	-3.42	3.80E-05	4.32E-03	yes	down	leukocyte receptor cluster (LRC) member 9 [Xenopus laevis]	RecName: Full=Leukocyte receptor cluster member 9 [Mus musculus]	_	_	PF10469.4|AKAP7_NLS|AKAP7 2'5' RNA ligase-like domain|m.28453:257-452;PF04457.7|DUF504|Protein of unknown function (DUF504)|m.28453:132-183
c51076_g1	0	30	0	7.332	6.22	3.82E-05	4.32E-03	yes	up	_	_	_	_	_
c33135_g3	33	0	3.97	0	-5.35	3.82E-05	4.32E-03	yes	down	_	_	_	_	_
c16063_g1	32	0	5.318	0	-5.76	3.82E-05	4.32E-03	yes	down	_	_	_	_	_
c16948_g1	32	0	3.56	0	-5.19	3.82E-05	4.32E-03	yes	down	_	_	_	_	_
c42936_g1	32	0	2.567	0	-4.74	3.82E-05	4.32E-03	yes	down	_	_	_	_	_
c22372_g1	461	42	40.648	3.828	-3.37	3.82E-05	4.32E-03	yes	down	_	_	_	_	_
c33060_g1	394	35	15.48	1.428	-3.35	3.85E-05	4.33E-03	yes	down	PREDICTED: angiopoietin-4 [Mesocricetus auratus]	RecName: Full=Angiopoietin-4; Short=ANG-4; AltName: Full=Angiopoietin-3; Short=ANG-3; Flags: Precursor [Mus musculus]	_	ANGPT4	PF00147.13|Fibrinogen_C|Fibrinogen beta and gamma chains, C-terminal globular domain|m.1913:149-331
c18470_g1	1	40	0.119	7.175	5.05	3.91E-05	4.37E-03	yes	up	_	_	_	_	_
c18632_g1	44	1	11.133	0.25	-5	3.91E-05	4.37E-03	yes	down	_	_	_	_	_
c29316_g1	220	18	8.77	0.742	-3.4	4.00E-05	4.44E-03	yes	down	_	_	_	_	PF02221.10|E1_DerP2_DerF2|ML domain|m.26826:35-162
c23182_g1	55	2	3.279	0.121	-3.93	4.01E-05	4.44E-03	yes	down	_	_	_	_	PF00060.21|Lig_chan|Ligand-gated ion channel|m.28999:4-233
c27624_g1	181	14	10.95	0.881	-3.49	4.11E-05	4.52E-03	yes	down	Kazal-type protease inhibitor [Eriocheir sinensis]	RecName: Full=Four-domain proteases inhibitor; AltName: Full=McaPI	_	_	PF00050.16|Kazal_1|Kazal-type serine protease inhibitor domain|m.6244:33-76;PF00050.16|Kazal_1|Kazal-type serine protease inhibitor domain|m.6244:85-127;PF00050.16|Kazal_1|Kazal-type serine protease inhibitor domain|m.6244:134-177;PF07648.10|Kazal_2|Kazal-type serine protease inhibitor domain|m.6244:37-76;PF07648.10|Kazal_2|Kazal-type serine protease inhibitor domain|m.6244:88-127;PF07648.10|Kaza…
c25631_g1	104	7	5.944	0.417	-3.55	4.11E-05	4.52E-03	yes	down	_	_	_	_	_
c13375_g1	368	33	6.03	0.565	-3.2	4.31E-05	4.72E-03	yes	down	cyclooxygenase [Penaeus monodon]	RecName: Full=Prostaglandin G/H synthase 2; AltName: Full=Cyclooxygenase-2; Short=COX-2; AltName: Full=Mitogen-inducible PGHS; AltName: Full=PHS II; AltName: Full=Pro	_	PTGS2, COX2	PF03098.10|An_peroxidase|Animal haem peroxidase|m.24616:172-242;PF03098.10|An_peroxidase|Animal haem peroxidase|m.24616:246-601
c27286_g1	32	289	5.394	27.652	2.34	4.44E-05	4.83E-03	yes	up	_	_	_	_	_
c10243_g1	43	1	3.689	0.093	-4.3	4.55E-05	4.94E-03	yes	down	_	_	_	_	_
c23734_g1	0	29	0	5.497	5.81	4.65E-05	4.95E-03	yes	up	_	_	_	_	_
c51607_g1	31	0	1.985	0	-4.38	4.65E-05	4.95E-03	yes	down	hypothetical protein GUITHDRAFT_118407 [Guillardia theta CCMP2712]	RecName: Full=Protein dopey homolog PFC0245c	_	_	_
c37550_g1	31	0	2.783	0	-4.85	4.65E-05	4.95E-03	yes	down	_	_	_	_	_
c35278_g1	31	0	2.427	0	-4.66	4.65E-05	4.95E-03	yes	down	_	_	_	_	_
c61013_g1	31	0	2.125	0	-4.48	4.65E-05	4.95E-03	yes	down	_	_	_	_	_
c27256_g1	102	7	2.589	0.185	-3.24	4.71E-05	4.99E-03	yes	down	hypothetical protein BRAFLDRAFT_128105 [Branchiostoma floridae]	_	_	_	_
c21004_g1	64	544	0.971	8.639	3.03	4.81E-05	5.08E-03	yes	up	vitellogenin [Pandalopsis japonica]	RecName: Full=Vitellogenin; Contains: RecName: Full=Vitellin; Flags: Precursor	_	_	PF00094.20|VWD|von Willebrand factor type D domain|m.30822:73-205
c31567_g1	1848	187	211.495	22.053	-3.26	5.08E-05	5.33E-03	yes	down	_	_	_	_	_
c19905_g1	53	2	8.058	0.25	-4.54	5.15E-05	5.40E-03	yes	down	_	_	_	_	_
c26496_g1	1100	110	21.737	2.262	-3.21	5.21E-05	5.44E-03	yes	down	Protein bric-a-brac 1 [Zootermopsis nevadensis]	RecName: Full=Protein bric-a-brac 1 [Drosophila melanogaster]	bric-A-brac, putative	_	PF00651.26|BTB|BTB/POZ domain|m.33219:76-175;PF05225.11|HTH_psq|helix-turn-helix, Psq domain|m.33219:490-530
c23927_g1	9	99	1.025	8.686	2.97	5.36E-05	5.57E-03	yes	up	_	_	_	_	_
c11769_g1	62	3	4.865	0.241	-3.86	5.40E-05	5.58E-03	yes	down	_	_	_	_	_
c23722_g1	100	7	10.141	0.732	-3.62	5.41E-05	5.58E-03	yes	down	_	_	_	_	_
c31590_g1	209	18	7.346	0.658	-3.3	5.59E-05	5.74E-03	yes	down	_	_	_	_	_
c23300_g1	57	475	25.168	210.469	3.06	5.63E-05	5.74E-03	yes	up	vitellogenin [Palaemon carinicauda]	_	_	_	_
c26760_g1	22	205	1.909	18.502	3.21	5.64E-05	5.74E-03	yes	up	PREDICTED: latent-transforming growth factor beta-binding protein 4-like [Oryzias latipes]	RecName: Full=Fibrillin-1; Flags: Precursor [Homo sapiens]	_	LTBP	PF07645.10|EGF_CA|Calcium-binding EGF domain|m.32544:98-130;PF07645.10|EGF_CA|Calcium-binding EGF domain|m.32544:138-169
c31861_g2	0	28	0	9.789	6.63	5.71E-05	5.77E-03	yes	up	_	_	_	_	_
c10495_g1	0	28	0	3.17	5.03	5.71E-05	5.77E-03	yes	up	_	_	_	_	_
c19966_g1	154	12	13.269	1.066	-3.52	5.85E-05	5.88E-03	yes	down	_	_	_	_	_
c24669_g1	51	2	3.344	0.139	-3.85	5.86E-05	5.88E-03	yes	down	_	_	_	_	_
c10817_g1	70	4	9.073	0.547	-3.83	6.04E-05	6.04E-03	yes	down	_	_	_	_	_
c24846_g1	1645	171	30.206	3.263	-3.17	6.14E-05	6.12E-03	yes	down	hypothetical protein DAPPUDRAFT_302612 [Daphnia pulex]	RecName: Full=Ribonucleoside-diphosphate reductase large subunit; AltName: Full=Ribonucleoside-diphosphate reductase subunit M1; AltName: Full=Ribonucleotide reduc	AGAP010198-PA; Provides the precursors necessary for DNA synthesis. Catalyzes the biosynthes [...]	RRM1	PF02867.10|Ribonuc_red_lgC|Ribonucleotide reductase, barrel domain|m.17448:226-750;PF00317.16|Ribonuc_red_lgN|Ribonucleotide reductase, all-alpha domain|m.17448:153-223;PF03477.11|ATP-cone|ATP cone domain|m.17448:12-100
c1682_g1	98	7	2.977	0.222	-3.26	6.23E-05	6.19E-03	yes	down	_	_	_	_	_
c25682_g1	131	1027	5.405	43.92	3	6.35E-05	6.28E-03	yes	up	RecName: Full=Glutathione peroxidase; Short=PcGPx; Short=Se-PcGPx selenium-dependent glutathione peroxidase [Procambarus clarkii]	RecName: Full=Glutathione peroxidase; Short=PcGPx; Short=Se-PcGPx	_	E1.11.1.9	PF00255.14|GSHPx|Glutathione peroxidase|m.23206:4-38
c26227_g1	115	8	7.303	0.528	-3.56	6.74E-05	6.64E-03	yes	down	_	_	_	_	_
c21564_g1	87	6	10.971	1.835	-2.52	6.90E-05	6.77E-03	yes	down	_	_	_	_	_
c6057_g1	0	27	0	2.262	4.56	7.03E-05	6.77E-03	yes	up	hypothetical protein DAPPUDRAFT_196057 [Daphnia pulex]	RecName: Full=2-hydroxyacylsphingosine 1-beta-galactosyltransferase; AltName: Full=Ceramide UDP-galactosyltransferase; AltName: Full=Cerebroside synthase; AltName:	_	UGT	PF00201.13|UDPGT|UDP-glucoronosyl and UDP-glucosyl transferase|m.37603:2-169;PF04101.11|Glyco_tran_28_C|Glycosyltransferase family 28 C-terminal domain|m.37603:20-98
c6547_g1	0	27	0	1.752	4.21	7.03E-05	6.77E-03	yes	up	_	_	_	_	_
c1866_g1	0	27	0	8.232	6.38	7.03E-05	6.77E-03	yes	up	_	_	_	_	_
c58747_g1	29	0	3.031	0	-4.97	7.03E-05	6.77E-03	yes	down	_	_	_	_	_
c35016_g1	29	0	2.46	0	-4.68	7.03E-05	6.77E-03	yes	down	PREDICTED: uncharacterized protein LOC583016 [Strongylocentrotus purpuratus]	RecName: Full=Fibrillin-3; Flags: Precursor [Homo sapiens]	_	_	PF07645.10|EGF_CA|Calcium-binding EGF domain|m.208:2-39;PF07645.10|EGF_CA|Calcium-binding EGF domain|m.208:41-81;PF07645.10|EGF_CA|Calcium-binding EGF domain|m.208:83-122;PF12947.2|EGF_3|EGF domain|m.208:4-39;PF12947.2|EGF_3|EGF domain|m.208:87-122;PF12662.2|cEGF|Complement Clr-like EGF-like|m.208:24-44;PF00008.22|EGF|EGF-like domain|m.208:9-35;PF12946.2|EGF_MSP1_1|MSP1 EGF domain 1|m.208:53-82;P…
c698_g1	14	135	1.748	17.316	3.24	7.05E-05	6.77E-03	yes	up	_	_	_	_	_
c25855_g1	885	92	35.524	3.828	-3.18	7.12E-05	6.81E-03	yes	down	clip domain serine proteinase 2 [Penaeus monodon]	RecName: Full=Serine protease easter; Flags: Precursor [Drosophila melanogaster]	_	_	PF00089.21|Trypsin|Trypsin|m.23439:98-356;PF12032.3|CLIP|Regulatory CLIP domain of proteinases|m.23439:31-74
c19746_g1	7	87	0.982	11.884	3.47	7.19E-05	6.86E-03	yes	up	_	_	_	_	_
c31586_g1	2925	21808	73.767	571.285	2.95	7.30E-05	6.92E-03	yes	up	hemocyanin subunit 1 [Macrobrachium nipponense]	RecName: Full=Hemocyanin C chain [Panulirus interruptus]	_	_	PF00372.14|Hemocyanin_M|Hemocyanin, copper containing domain|m.20314:157-414;PF03723.9|Hemocyanin_C|Hemocyanin, ig-like domain|m.20314:420-670;PF03722.9|Hemocyanin_N|Hemocyanin, all-alpha domain|m.20314:29-152;PF00264.15|Tyrosinase|Common central domain of tyrosinase|m.20314:358-414
c30870_g3	1	36	0.237	8.797	4.72	7.31E-05	6.92E-03	yes	up	_	_	_	_	_
c19629_g1	7	86	0.302	3.847	3.3	7.73E-05	7.27E-03	yes	up	hypothetical protein DAPPUDRAFT_58148 [Daphnia pulex]	RecName: Full=Phosphoethanolamine N-methyltransferase [Spinacia oleracea]	_	E2.1.1.103, NMT	PF13489.1|Methyltransf_23|Methyltransferase domain|m.31697:66-219;PF08241.7|Methyltransf_11|Methyltransferase domain|m.31697:75-175;PF13847.1|Methyltransf_31|Methyltransferase domain|m.31697:69-179;PF12847.2|Methyltransf_18|Methyltransferase domain|m.31697:70-177;PF08242.7|Methyltransf_12|Methyltransferase domain|m.31697:75-173;PF13649.1|Methyltransf_25|Methyltransferase domain|m.31697:74-171;PF0…
c3676_g1	7	86	0.194	2.521	3.16	7.73E-05	7.27E-03	yes	up	Inositol oxygenase [Zootermopsis nevadensis]	RecName: Full=Inositol oxygenase; AltName: Full=Myo-inositol oxygenase; Short=MI oxygenase	similar to myo-inositol oxygenase	MIOX	PF05153.10|DUF706|Family of unknown function (DUF706)|m.30922:49-296
c25788_g1	28	234	0.939	12.792	3.63	8.01E-05	7.50E-03	yes	up	_	_	_	_	_
c1291_g1	46	372	0.841	7.101	2.94	8.16E-05	7.62E-03	yes	up	alpha glucosidase [Litopenaeus vannamei]	RecName: Full=Maltase-glucoamylase, intestinal; Includes: RecName: Full=Maltase; AltName: Full=Alpha-glucosidase; Includes: RecName: Full=Glucoamylase; AltName: Ful	_	_	PF01055.21|Glyco_hydro_31|Glycosyl hydrolases family 31|m.28343:292-793
c6334_g1	3	52	0.647	11.513	3.96	8.47E-05	7.85E-03	yes	up	_	_	_	_	_
c25445_g1	58	3	4.434	0.241	-3.73	8.47E-05	7.85E-03	yes	down	_	_	_	_	_
c60360_g1	60	469	1.446	11.754	2.94	8.60E-05	7.94E-03	yes	up	RecName: Full=Putative ankyrin repeat protein R863 [Acanthamoeba polyphaga mimivirus]	RecName: Full=Putative ankyrin repeat protein R863 [Acanthamoeba polyphaga mimivirus]	_	ANKRD44	PF12796.2|Ank_2|Ankyrin repeats (3 copies)|m.7303:55-141;PF12796.2|Ank_2|Ankyrin repeats (3 copies)|m.7303:117-203;PF12796.2|Ank_2|Ankyrin repeats (3 copies)|m.7303:151-231;PF12796.2|Ank_2|Ankyrin repeats (3 copies)|m.7303:212-288;PF12796.2|Ank_2|Ankyrin repeats (3 copies)|m.7303:266-371;PF12796.2|Ank_2|Ankyrin repeats (3 copies)|m.7303:354-418;PF00023.25|Ank|Ankyrin repeat|m.7303:81-105;PF00023.…
c49949_g1	0	26	0	4.394	5.49	8.71E-05	7.94E-03	yes	up	alpha2 macroglobulin isoform 2 [Fenneropenaeus chinensis]	RecName: Full=Ovostatin; AltName: Full=Ovomacroglobulin; Flags: Precursor	_	_	PF01835.14|A2M_N|MG2 domain|m.5362:13-105
c29152_g1	30	246	2.179	14.785	2.71	8.73E-05	7.94E-03	yes	up	lectin 4 [Macrobrachium rosenbergii]	RecName: Full=C-type lectin domain family 7 member A; AltName: Full=Dendritic cell-associated C-type lectin 1; Short=DC-associated C-type lectin 1; Short=Dectin-1	_	CLEC7A	PF00059.16|Lectin_C|Lectin C-type domain|m.27023:37-152;PF00059.16|Lectin_C|Lectin C-type domain|m.27023:189-264
c26519_g1	11	107	0.313	3.207	3	8.74E-05	7.94E-03	yes	up	_	_	_	_	_
c28054_g1	181	1347	15.901	122.249	2.93	8.74E-05	7.94E-03	yes	up	_	_	_	_	_
c29346_g1	2257	249	25.384	2.911	-3.08	8.76E-05	7.94E-03	yes	down	hypothetical protein KGM_20604 [Danaus plexippus]	RecName: Full=Lipid phosphate phosphohydrolase 2; AltName: Full=PAP2-gamma; Short=PAP2-G; AltName: Full=Phosphatidate phosphohydrolase type 2c; AltName: Full=Phosphat	_	PPAP2	PF01569.16|PAP2|PAP2 superfamily|m.27840:103-252
c28021_g1	84	6	7.551	1.038	-2.75	8.77E-05	7.94E-03	yes	down	_	_	_	_	_
c29417_g1	210	20	14.272	1.418	-3.24	9.46E-05	8.53E-03	yes	down	hemocyte homeostasis-associated protein [Pacifastacus leniusculus]	_	_	_	PF13695.1|zf-3CxxC|Zinc-binding domain|m.26992:102-167
c22036_g1	437	45	28.89	3.078	-3.19	9.52E-05	8.56E-03	yes	down	_	_	_	_	_
c19422_g1	124	918	5.34	40.972	2.92	9.85E-05	8.82E-03	yes	up	_	_	_	_	_
c5354_g1	29	234	2.675	22.303	3.01	9.97E-05	8.87E-03	yes	up	_	_	_	_	_
c19489_g1	47	2	4.628	0.204	-3.96	1.00E-04	8.87E-03	yes	down	_	_	_	_	_
c14910_g1	47	2	2.805	0.121	-3.72	1.00E-04	8.87E-03	yes	down	predicted protein [Nematostella predicted protein [Nematostella vectensis]	_	_	_	PF06974.8|DUF1298|Protein of unknown function (DUF1298)|m.21475:75-213
c31443_g1	234	23	6.483	0.658	-3.12	1.00E-04	8.87E-03	yes	down	pteridine reductase [Dyella ginsengisoli]	_	_	PTR1	PF00106.20|adh_short|short chain dehydrogenase|m.19797:9-176;PF13561.1|adh_short_C2|Enoyl-(Acyl carrier protein) reductase|m.19797:19-249;PF08659.5|KR|KR domain|m.19797:10-130
c25825_g1	1	34	0.227	7.722	4.58	1.02E-04	8.94E-03	yes	up	strongly chitin-binding protein-1 [Procambarus clarkii]	RecName: Full=Cuticle protein AMP4; AltName: Full=HA-AMP4	_	_	PF00379.18|Chitin_bind_4|Insect cuticle protein|m.23326:4-24
c33_g1	38	1	3.075	0.083	-4.12	1.02E-04	8.94E-03	yes	down	GI21157 [Drosophila mojavensis]	_	_	_	PF05497.7|Destabilase|Destabilase|m.16104:29-156
c27460_g1	11	105	0.367	3.634	3	1.04E-04	9.13E-03	yes	up	_	_	_	_	_
c29781_g1	191	18	6.904	0.677	-3.17	1.05E-04	9.20E-03	yes	down	_	_	_	_	_
c12460_g1	858	95	37.013	4.255	-3.09	1.07E-04	9.23E-03	yes	down	serine proteinase inhibitor 8 [Penaeus monodon]	RecName: Full=Uncharacterized serpin-like protein MM_2675 [Methanosarcina mazei Go1]	_	SERPINB	PF00079.15|Serpin|Serpin (serine protease inhibitor)|m.38117:7-156
c22749_g1	3	50	0.302	4.857	3.62	1.07E-04	9.23E-03	yes	up	_	_	_	_	_
c11900_g1	0	25	0	1.687	4.16	1.09E-04	9.23E-03	yes	up	_	_	_	_	_
c60899_g1	0	25	0	3.068	4.99	1.09E-04	9.23E-03	yes	up	_	_	_	_	_
c63301_g1	0	25	0	3.921	5.33	1.09E-04	9.23E-03	yes	up	_	_	_	_	_
c55389_g1	0	25	0	2.429	4.66	1.09E-04	9.23E-03	yes	up	PREDICTED: neurotrimin-like isoform X2 [Tribolium castaneum]	RecName: Full=Uncharacterized histidine-rich protein DDB_G0274557; Flags: Precursor [Dictyostelium discoideum]	_	_	_
c25141_g1	27	0	14.154	0	-7.16	1.09E-04	9.23E-03	yes	down	_	_	_	_	_
c21854_g1	27	0	10.669	0	-6.75	1.09E-04	9.23E-03	yes	down	_	_	_	_	_
c109_g1	89	7	4.952	0.408	-3.31	1.12E-04	9.51E-03	yes	down	sarcoplasmic calcium-binding protein [Crangon crangon]	RecName: Full=Sarcoplasmic calcium-binding protein 1; AltName: Full=Sarcoplasmic calcium-binding protein I; Short=SCP I	similar to CG15848-PA.3	_	PF13499.1|EF-hand_7|EF-hand domain pair|m.15928:16-85;PF13405.1|EF-hand_6|EF-hand domain|m.15928:67-87;PF13202.1|EF-hand_5|EF hand|m.15928:68-85;PF13202.1|EF-hand_5|EF hand|m.15928:109-127
c17634_g1	2	42	0.378	8.232	4.12	1.15E-04	9.72E-03	yes	up	_	_	_	_	_
c11934_g1	1	33	0.129	4.273	4.26	1.21E-04	1.02E-02	yes	up	_	_	_	_	_
c16254_g1	551	61	21.791	2.484	-3.08	1.21E-04	1.02E-02	yes	down	PREDICTED: uncharacterized oxidoreductase C115.03-like [Apis dorsata]	RecName: Full=Inositol 2-dehydrogenase; AltName: Full=Myo-inositol 2-dehydrogenase; Short=MI-dehydrogenase [Sinorhizobium meliloti 1021]	similar to CG3609-PA	iolG	PF01408.17|GFO_IDH_MocA|Oxidoreductase family, NAD-binding Rossmann fold|m.25394:58-177;PF02894.12|GFO_IDH_MocA_C|Oxidoreductase family, C-terminal alpha/beta domain|m.25394:198-298
c26012_g2	13	117	0.572	5.302	3.01	1.22E-04	1.02E-02	yes	up	putative reverse transcriptase [Marsupenaeus japonicus]	_	_	_	PF01541.19|GIY-YIG|GIY-YIG catalytic domain|m.23409:105-188
c26425_g1	63	4	12.74	0.667	-4.07	1.22E-04	1.02E-02	yes	down	_	_	_	_	PF00431.15|CUB|CUB domain|m.32635:2-77;PF00431.15|CUB|CUB domain|m.32635:114-159
c11557_g1	16	139	1.046	9.381	3.05	1.23E-04	1.02E-02	yes	up	gamma-interferon-inducible lysosomal thiol reductase [Fenneropenaeus merguiensis]	_	_	IFI30, GILT	PF03227.11|GILT|Gamma interferon inducible lysosomal thiol reductase (GILT)|m.12972:23-115
c56714_g1	161	15	5.534	0.538	-3.14	1.27E-04	1.05E-02	yes	down	Bip [Litopenaeus vannamei]	RecName: Full=Heat shock 70 kDa protein cognate 3; AltName: Full=78 kDa glucose-regulated protein homolog; AltName: Full=GRP 78; AltName: Full=Heat shock protein c	GJ16781	HSPA5, BIP	PF00012.15|HSP70|Hsp70 protein|m.505:1-468
c19290_g1	45	2	12.438	0.556	-4.26	1.33E-04	1.09E-02	yes	down	_	_	_	_	_
c63519_g1	79	6	5.362	0.417	-3.4	1.33E-04	1.09E-02	yes	down	calcyphosine isoform a [Loa loa]	RecName: Full=Calcyphosin-like protein [Homo sapiens]	_	_	PF13833.1|EF-hand_8|EF-hand domain pair|m.21600:75-120
c30397_g1	240	25	17.002	1.02	-3.93	1.33E-04	1.09E-02	yes	down	_	_	_	_	_
c50378_g1	0	24	0	2.503	4.7	1.36E-04	1.10E-02	yes	up	projectin [Procambarus clarkii]	RecName: Full=Twitchin; AltName: Full=Uncoordinated protein 22 [Caenorhabditis elegans]	_	_	PF00041.16|fn3|Fibronectin type III domain|m.28575:76-158;PF00041.16|fn3|Fibronectin type III domain|m.28575:176-220;PF07679.11|I-set|Immunoglobulin I-set domain|m.28575:4-70;PF00047.20|ig|Immunoglobulin domain|m.28575:5-51
c55724_g1	0	24	0	1.845	4.28	1.36E-04	1.10E-02	yes	up	_	_	_	_	_
c18517_g1	26	0	8.263	0	-6.39	1.36E-04	1.10E-02	yes	down	_	_	_	_	_
c6918_g1	26	0	7.961	0	-6.33	1.36E-04	1.10E-02	yes	down	_	_	_	_	_
c61805_g1	69	494	2.902	21.561	2.85	1.39E-04	1.13E-02	yes	up	lectin [Procambarus clarkii]	_	_	_	PF00059.16|Lectin_C|Lectin C-type domain|m.33534:59-177
c39889_g1	24	193	0.917	7.675	2.93	1.43E-04	1.14E-02	yes	up	hypothetical protein DAPPUDRAFT_229131 [Daphnia pulex]	_	_	_	_
c53341_g1	1	32	0.076	2.67	3.98	1.44E-04	1.14E-02	yes	up	_	_	_	_	_
c37314_g1	36	1	3.7	0.102	-4.23	1.44E-04	1.14E-02	yes	down	_	_	_	_	_
c18676_g1	36	1	5.674	0.158	-4.48	1.44E-04	1.14E-02	yes	down	hypothetical protein SDRG_00293, partial [Saprolegnia diclina VS20]	_	_	_	_
c3002_g1	36	1	2.017	0.056	-3.76	1.44E-04	1.14E-02	yes	down	hypothetical protein BRAFLDRAFT_234817 [Branchiostoma floridae]	RecName: Full=Poly [ADP-ribose]	_	PARP7S	PF00644.15|PARP|Poly(ADP-ribose) polymerase catalytic domain|m.5030:230-353;PF02825.15|WWE|WWE domain|m.5030:123-200
c3558_g1	36	1	5.308	0.148	-4.45	1.44E-04	1.14E-02	yes	down	_	_	_	_	_
c28116_g1	8943	1077	834.975	103.821	-3.01	1.46E-04	1.16E-02	yes	down	_	_	_	_	_
c13100_g1	69	5	4.218	0.315	-3.38	1.48E-04	1.16E-02	yes	down	_	_	_	_	_
c19968_g1	69	5	5.383	0.408	-3.43	1.48E-04	1.16E-02	yes	down	_	_	_	_	_
c50171_g1	69	5	1.802	0.139	-2.99	1.48E-04	1.16E-02	yes	down	_	_	_	_	_
c21119_g1	416	46	7.961	0.918	-2.99	1.50E-04	1.18E-02	yes	down	PREDICTED: RNA exonuclease 1 homolog [Bombyx mori]	RecName: Full=RNA exonuclease 1 homolog; AltName: Full=Transcription elongation factor B polypeptide 3-binding protein 1 [Mus musculus]	_	REX1, REXO1, RNH70	_
c28604_g1	16	134	0.313	2.744	2.78	1.54E-04	1.20E-02	yes	up	PREDICTED: alpha-2-macroglobulin-like protein 1 [Calypte anna]	RecName: Full=Alpha-1-inhibitor 3; AltName: Full=Alpha-1-inhibitor 3 variant II; Short=Alpha-1-inhibitor III; Flags: Precursor	_	_	PF07678.9|A2M_comp|A-macroglobulin complement component|m.14021:462-686;PF07677.9|A2M_recep|A-macroglobulin receptor|m.14021:791-877;PF00207.17|A2M|Alpha-2-macroglobulin family|m.14021:198-288;PF10569.4|Thiol-ester_cl|Alpha-macro-globulin thiol-ester bond-forming region|m.14021:412-441
c30004_g1	25	198	0.647	5.284	2.85	1.54E-04	1.20E-02	yes	up	hypothetical protein DAPPUDRAFT_326098 [Daphnia pulex]	RecName: Full=Beta-galactosidase-1-like protein 3	_	_	PF01301.14|Glyco_hydro_35|Glycosyl hydrolases family 35|m.27339:57-386;PF02449.10|Glyco_hydro_42|Beta-galactosidase|m.27339:73-242
c22179_g1	5	62	0.227	2.957	3.22	1.63E-04	1.27E-02	yes	up	_	_	_	_	_
c26419_g1	71	496	0.636	4.635	2.69	1.64E-04	1.27E-02	yes	up	_	_	_	_	_
c32253_g3	30	223	2.201	16.908	2.89	1.67E-04	1.28E-02	yes	up	_	_	_	_	_
c31948_g1	208	22	7.929	0.964	-2.92	1.68E-04	1.28E-02	yes	down	_	_	_	_	_
c3686_g1	1	31	0.108	3.476	4.1	1.71E-04	1.28E-02	yes	up	_	_	_	_	PF00059.16|Lectin_C|Lectin C-type domain|m.31040:63-171
c23324_g1	35	1	6.332	0.185	-4.5	1.71E-04	1.28E-02	yes	down	_	_	_	_	_
c8959_g1	0	23	0	2.373	4.63	1.71E-04	1.28E-02	yes	up	_	_	_	_	_
c5487_g1	0	23	0	3.346	5.11	1.71E-04	1.28E-02	yes	up	_	_	_	_	_
c27405_g4	25	0	14.736	0	-7.21	1.71E-04	1.28E-02	yes	down	_	_	_	_	_
c51042_g1	25	0	3.333	0	-5.1	1.71E-04	1.28E-02	yes	down	_	_	_	_	PF01607.19|CBM_14|Chitin binding Peritrophin-A domain|m.28563:128-181
c6487_g1	25	0	11.23	0	-6.82	1.71E-04	1.28E-02	yes	down	_	_	_	_	_
c18438_g1	25	0	6.969	0	-6.14	1.71E-04	1.28E-02	yes	down	_	_	_	_	_
c22669_g1	25	0	1.877	0	-4.31	1.71E-04	1.28E-02	yes	down	_	_	_	_	_
c41361_g1	25	0	3.981	0	-5.35	1.71E-04	1.28E-02	yes	down	_	_	_	_	_
c17370_g1	25	0	5.502	0	-5.81	1.71E-04	1.28E-02	yes	down	_	_	_	_	_
c31953_g1	231	25	4.078	0.436	-2.96	1.73E-04	1.29E-02	yes	down	hypothetical protein L798_13523, partial [Zootermopsis nevadensis]	_	_	_	PF07679.11|I-set|Immunoglobulin I-set domain|m.18690:19-103;PF13895.1|Ig_2|Immunoglobulin domain|m.18690:22-103;PF13895.1|Ig_2|Immunoglobulin domain|m.18690:121-196;PF13927.1|Ig_3|Immunoglobulin domain|m.18690:27-89;PF00047.20|ig|Immunoglobulin domain|m.18690:29-86;PF08205.7|C2-set_2|CD80-like C2-set immunoglobulin domain|m.18691:94-174;PF08205.7|C2-set_2|CD80-like C2-set immunoglobulin domain|m.…
c28880_g2	2259	277	127.792	16.389	-2.96	1.78E-04	1.32E-02	yes	down	_	_	_	_	_
c16544_g1	67	5	10.917	0.834	-3.56	1.80E-04	1.33E-02	yes	down	_	_	_	_	_
c18140_g1	87	590	10.345	72.248	2.79	1.84E-04	1.36E-02	yes	up	hemocyanin [Palaemon carinicauda]	RecName: Full=Hemocyanin [Palinurus vulgaris]	_	_	PF03723.9|Hemocyanin_C|Hemocyanin, ig-like domain|m.38190:1-143
c31797_g1	221	1465	10.82	74.325	2.77	1.85E-04	1.36E-02	yes	up	cathepsin L precursor [Metapenaeus ensis]	RecName: Full=Digestive cysteine proteinase 2; Flags: Precursor [Homarus americanus]	_	CTSL	PF00112.18|Peptidase_C1|Papain family cysteine protease|m.20023:113-325;PF08246.7|Inhibitor_I29|Cathepsin propeptide inhibitor domain (I29)|m.20023:25-85
c21450_g1	121	11	4.908	0.463	-3.15	1.88E-04	1.38E-02	yes	down	_	_	_	_	_
c25883_g1	6	68	0.96	11.365	3.44	1.88E-04	1.38E-02	yes	up	_	_	_	_	_
c11068_g1	43	308	1.176	8.76	2.8	1.89E-04	1.38E-02	yes	up	vitellogenin [Marsupenaeus japonicus]	_	_	_	_
c25207_g1	34	1	3.873	0.121	-4.17	2.05E-04	1.49E-02	yes	down	_	_	_	_	_
c25968_g1	6	67	0.421	4.82	3.24	2.06E-04	1.49E-02	yes	up	_	_	_	_	_
c19474_g1	2	38	0.583	11.253	4.06	2.06E-04	1.49E-02	yes	up	_	_	_	_	_
c13448_g1	17	135	0.636	5.21	2.85	2.06E-04	1.49E-02	yes	up	_	_	_	_	_
c26377_g1	9	80	0.399	3.161	2.71	2.14E-04	1.54E-02	yes	up	_	_	_	_	_
c13916_g1	0	22	0	7.351	6.22	2.18E-04	1.56E-02	yes	up	vdg3 [Mytilus edulis]	_	_	_	_
c16124_g1	65	5	4.617	0.371	-3.32	2.19E-04	1.57E-02	yes	down	GF19924 [Drosophila ananassae]	RecName: Full=Vitamin K-dependent protein C; AltName: Full=Anticoagulant protein C; AltName: Full=Autoprothrombin IIA; AltName: Full=Blood coagulation factor XIV; Con	_	_	PF00089.21|Trypsin|Trypsin|m.25330:2-159
c153_g1	6	66	0.324	3.745	3.18	2.25E-04	1.61E-02	yes	up	_	_	_	_	_
c20581_g1	192	21	5.793	0.658	-2.96	2.27E-04	1.62E-02	yes	down	_	_	_	_	_
c11097_g1	38	266	17.843	125.049	2.8	2.28E-04	1.62E-02	yes	up	hemocyanin [Palaemon carinicauda]	RecName: Full=Hemocyanin C chain [Panulirus interruptus]	_	_	_
c26297_g1	1260	159	84.889	10.809	-2.96	2.35E-04	1.66E-02	yes	down	_	_	_	_	_
c30387_g1	117	11	8.102	0.788	-3.21	2.36E-04	1.66E-02	yes	down	_	_	_	_	_
c14315_g1	1	30	0.712	21.014	4.7	2.47E-04	1.73E-02	yes	up	_	_	_	_	_
c32342_g4	1	30	0.14	4.338	4.21	2.47E-04	1.73E-02	yes	up	_	_	_	_	_
c62072_g1	33	1	1.888	0.056	-3.67	2.47E-04	1.73E-02	yes	down	hypothetical protein CaO19.63 [Candida albicans SC5314]	RecName: Full=Myb-like protein M [Dictyostelium discoideum]	_	_	_
c20723_g1	116	11	14.833	1.446	-3.27	2.50E-04	1.74E-02	yes	down	_	_	_	_	_
c25730_g1	3	44	0.259	3.903	3.48	2.56E-04	1.79E-02	yes	up	_	_	_	_	_
c22721_g1	122	12	5.415	0.556	-3.07	2.63E-04	1.83E-02	yes	down	PREDICTED: radical S-adenosyl methionine domain-containing protein 2 [Erinaceus europaeus]	RecName: Full=Radical S-adenosyl methionine domain-containing protein 2; AltName: Full=Viperin; AltName: Full=Virus inhibitory protein, endoplasmic reticulum-asso	Radical S-adenosyl methionine domain-containing protein 2 (Virus inhibitory protein, endopla [...]	RSAD2	PF04055.16|Radical_SAM|Radical SAM superfamily|m.12077:69-199;PF13353.1|Fer4_12|4Fe-4S single cluster domain|m.12077:68-164;PF13394.1|Fer4_14|4Fe-4S single cluster domain|m.12077:70-151
c18190_g1	13	104	0.55	4.57	2.84	2.65E-04	1.83E-02	yes	up	_	_	_	_	_
c31730_g1	21	156	0.906	6.971	2.81	2.65E-04	1.83E-02	yes	up	hypothetical protein DAPPUDRAFT_309043 [Daphnia pulex]	_	conserved hypothetical protein	_	PF04116.8|FA_hydroxylase|Fatty acid hydroxylase superfamily|m.18636:211-320
c36452_g1	0	21	0	2.373	4.63	2.78E-04	1.86E-02	yes	up	_	_	_	_	_
c46710_g1	0	21	0	2.456	4.68	2.78E-04	1.86E-02	yes	up	projectin [Procambarus clarkii]	RecName: Full=Titin; AltName: Full=Connectin [Mus musculus]	_	_	PF00041.16|fn3|Fibronectin type III domain|m.33772:6-42;PF00041.16|fn3|Fibronectin type III domain|m.33772:59-143
c18357_g1	0	21	0	24.917	7.97	2.78E-04	1.86E-02	yes	up	_	_	_	_	_
c29514_g1	0	21	0	6.758	6.1	2.78E-04	1.86E-02	yes	up	_	_	_	_	_
c33312_g5	23	0	3.916	0	-5.33	2.78E-04	1.86E-02	yes	down	_	_	_	_	_
c51224_g1	23	0	4.488	0	-5.52	2.78E-04	1.86E-02	yes	down	antilipopolysaccharide factor isoform 5 [Fenneropenaeus chinensis]	_	_	_	_
c56290_g1	23	0	3.873	0	-5.31	2.78E-04	1.86E-02	yes	down	_	_	_	_	_
c46628_g1	23	0	3.657	0	-5.23	2.78E-04	1.86E-02	yes	down	_	_	_	_	_
c13337_g1	23	0	2.168	0	-4.5	2.78E-04	1.86E-02	yes	down	_	_	_	_	PF00001.16|7tm_1|7 transmembrane receptor (rhodopsin family)|m.24526:55-155
c40300_g1	23	0	6.958	0	-6.14	2.78E-04	1.86E-02	yes	down	_	_	_	_	_
c65204_g1	23	0	4.984	0	-5.67	2.78E-04	1.86E-02	yes	down	_	_	_	_	_
c61308_g1	2	36	0.119	2.132	3.35	2.79E-04	1.86E-02	yes	up	_	_	_	_	_
c32811_g1	40	2	15.124	0.501	-4.66	2.79E-04	1.86E-02	yes	down	_	_	_	_	_
c19286_g1	40	2	9.18	0.389	-4.25	2.79E-04	1.86E-02	yes	down	_	_	_	_	_
c46852_g1	40	2	4.973	0.26	-3.82	2.79E-04	1.86E-02	yes	down	hypothetical protein [Ktedonobacter racemifer]	RecName: Full=Glycine-rich protein 3; AltName: Full=Lysine-rich matrix protein 7; Short=KRMP7; Flags: Precursor	_	_	_
c26569_g1	1161	151	26.506	3.578	-2.85	2.82E-04	1.88E-02	yes	down	PREDICTED: facilitated trehalose transporter Tret1-like [Acyrthosiphon pisum]	_	_	_	PF00083.19|Sugar_tr|Sugar (and other) transporter|m.32548:74-471;PF07690.11|MFS_1|Major Facilitator Superfamily|m.32548:45-225
c10375_g1	147	913	7.702	49.556	2.67	2.92E-04	1.93E-02	yes	up	hypothetical protein DAPPUDRAFT_202071 [Daphnia pulex]	RecName: Full=Twisted gastrulation protein homolog 1-B; Flags: Precursor	_	_	PF04668.7|Tsg|Twisted gastrulation (Tsg) protein conserved region|m.21964:86-213
c52225_g1	55	4	4.272	0.324	-3.37	2.97E-04	1.96E-02	yes	down	_	_	_	_	_
c24485_g1	55	4	3.97	0.297	-3.36	2.97E-04	1.96E-02	yes	down	_	_	_	_	_
c4188_g1	5	56	0.248	2.818	3.07	2.98E-04	1.96E-02	yes	up	PREDICTED: KRAB-A domain-containing protein 2-like [Acyrthosiphon pisum]	RecName: Full=KRAB-A domain-containing protein 2 [Homo sapiens]	_	_	_
c9962_g1	31	1	4.002	0.13	-4.16	2.99E-04	1.96E-02	yes	down	_	RecName: Full=Probable serine/threonine-protein kinase ifkA; AltName: Full=Initiation factor kinase A [Dictyostelium discoideum]	_	_	_
c31229_g1	289	35	10.863	1.363	-2.91	3.00E-04	1.96E-02	yes	down	_	_	_	_	_
c21918_g1	98	9	13.431	1.27	-3.3	3.05E-04	1.99E-02	yes	down	_	_	_	_	_
c19347_g1	18	133	1.316	10.058	2.84	3.09E-04	2.01E-02	yes	up	_	_	_	_	_
c1342_g1	39	2	1.78	0.093	-3.28	3.27E-04	2.12E-02	yes	down	_	_	_	_	_
c32305_g1	727	4347	4.045	25.186	2.61	3.29E-04	2.13E-02	yes	up	fatty acid synthase [Litopenaeus vannamei]	RecName: Full=Fatty acid synthase; Includes: RecName: Full=[Acyl-carrier-protein]	_	FASN	PF00109.21|ketoacyl-synt|Beta-ketoacyl synthase, N-terminal domain|m.2335:39-276;PF00698.16|Acyl_transf_1|Acyl transferase domain|m.2335:557-869;PF08659.5|KR|KR domain|m.2335:1806-1984;PF02801.17|Ketoacyl-synt_C|Beta-ketoacyl synthase, C-terminal domain|m.2335:280-397;PF00106.20|adh_short|short chain dehydrogenase|m.2335:1806-1972;PF00107.21|ADH_zinc_N|Zinc-binding dehydrogenase|m.2335:1606-1725;…
c47046_g1	3	42	0.14	2.039	3.16	3.34E-04	2.16E-02	yes	up	_	_	_	_	_
c61385_g1	37	243	11.252	74.955	2.73	3.44E-04	2.22E-02	yes	up	_	_	_	_	_
c27405_g2	8	68	0.626	5.608	2.97	3.49E-04	2.24E-02	yes	up	_	_	_	_	_
c13211_g1	138	838	9.828	61.718	2.64	3.50E-04	2.24E-02	yes	up	_	_	_	_	_
c25659_g1	16	118	1.942	14.405	2.83	3.51E-04	2.24E-02	yes	up	_	_	_	_	_
c32848_g1	7725	1063	147.297	21.07	-2.8	3.51E-04	2.24E-02	yes	down	TPA: putative ISG12(2) protein [Ictalurus punctatus]	RecName: Full=Interferon alpha-inducible protein 27, mitochondrial; Short=p27; AltName: Full=Interferon alpha-induced 11.5 kDa protein; AltName: Full=Interferon-s	_	_	PF10551.4|MULE|MULE transposase domain|m.1490:15-82
c9296_g1	33	218	2.19	14.98	2.72	3.52E-04	2.24E-02	yes	up	PREDICTED: uncharacterized protein LOC101078106 [Takifugu rubripes]	_	_	_	PF04832.7|SOUL|SOUL heme-binding protein|m.21053:37-207
c58614_g1	0	20	0	3.448	5.15	3.58E-04	2.24E-02	yes	up	_	_	_	_	_
c43813_g1	0	20	0	2.948	4.93	3.58E-04	2.24E-02	yes	up	_	_	_	_	_
c7273_g1	22	0	3.862	0	-5.31	3.58E-04	2.24E-02	yes	down	_	_	_	_	_
c23647_g3	22	0	4.531	0	-5.53	3.58E-04	2.24E-02	yes	down	_	_	_	_	_
c3663_g1	22	0	5.146	0	-5.71	3.58E-04	2.24E-02	yes	down	_	_	_	_	_
c25538_g1	47	297	1.197	7.861	2.62	3.59E-04	2.24E-02	yes	up	_	_	_	_	PF01823.14|MACPF|MAC/Perforin domain|m.23870:169-255
c9742_g1	1	28	0.086	2.327	3.71	3.62E-04	2.24E-02	yes	up	_	_	_	_	_
c3082_g1	30	1	3.29	0.111	-4.01	3.62E-04	2.24E-02	yes	down	scarlet [Bombyx mori]	RecName: Full=Protein scarlet [Drosophila melanogaster]	_	_	PF01061.19|ABC2_membrane|ABC-2 type transporter|m.5088:2-73
c30461_g1	30	1	3.905	0.13	-4.12	3.62E-04	2.24E-02	yes	down	_	_	_	_	_
c6138_g1	30	1	46.463	1.465	-4.89	3.62E-04	2.24E-02	yes	down	_	_	_	_	_
c21938_g1	30	1	2.46	0.083	-3.81	3.62E-04	2.24E-02	yes	down	_	_	_	_	PF13639.1|zf-RING_2|Ring finger domain|m.30381:64-106;PF14634.1|zf-RING_5|zinc-RING finger domain|m.30381:64-107;PF00097.20|zf-C3HC4|Zinc finger, C3HC4 type (RING finger)|m.30381:65-105;PF00643.19|zf-B_box|B-box zinc finger|m.30381:158-188
c21236_g1	30	1	9.86	0.222	-4.95	3.62E-04	2.24E-02	yes	down	_	_	_	_	_
c5620_g1	116	12	2.999	0.324	-2.87	3.68E-04	2.27E-02	yes	down	_	_	_	_	PF00001.16|7tm_1|7 transmembrane receptor (rhodopsin family)|m.37512:392-627
c34835_g1	4	48	0.356	4.412	3.31	3.76E-04	2.31E-02	yes	up	_	_	_	_	_
c5951_g1	53	4	4.423	0.343	-3.35	3.76E-04	2.31E-02	yes	down	_	_	_	_	PF01593.19|Amino_oxidase|Flavin containing amine oxidoreductase|m.37320:6-205
c26090_g1	2	34	2.481	40.351	3.97	3.83E-04	2.35E-02	yes	up	_	_	_	_	_
c24271_g1	27	183	0.831	5.858	2.68	3.91E-04	2.39E-02	yes	up	_	_	_	_	_
c33001_g2	237	29	19.537	2.466	-2.94	3.93E-04	2.40E-02	yes	down	_	_	_	_	_
c15230_g1	15	109	0.626	4.728	2.73	4.00E-04	2.44E-02	yes	up	_	_	_	_	_
c26635_g1	114	12	5.113	0.556	-2.99	4.12E-04	2.51E-02	yes	down	transcription factor ATF-b [Litopenaeus vannamei]	_	_	_	PF07716.10|bZIP_2|Basic region leucine zipper|m.32472:235-286
c17078_g1	2233	312	92.753	13.441	-2.78	4.16E-04	2.52E-02	yes	down	RecName: Full=Crustacean calcium-binding protein 23; Short=CCBP-23	RecName: Full=Crustacean calcium-binding protein 23; Short=CCBP-23	_	_	PF13499.1|EF-hand_7|EF-hand domain pair|m.20827:39-99;PF13405.1|EF-hand_6|EF-hand domain|m.20827:113-136;PF13202.1|EF-hand_5|EF hand|m.20827:40-61;PF13202.1|EF-hand_5|EF hand|m.20827:113-133;PF13833.1|EF-hand_8|EF-hand domain pair|m.20827:54-97
c18987_g1	8	66	0.334	2.864	2.77	4.16E-04	2.52E-02	yes	up	_	_	_	_	_
c11675_g1	13	96	0.475	3.606	2.69	4.26E-04	2.58E-02	yes	up	_	_	_	_	_
c33118_g3	1381	7903	10.399	61.94	2.56	4.27E-04	2.58E-02	yes	up	PREDICTED: myosin heavy chain, muscle-like isoform 3 [Megachile rotundata]	RecName: Full=Myosin heavy chain, muscle [Drosophila melanogaster]	myosin heavy chain 1	MYH	PF01576.14|Myosin_tail_1|Myosin tail|m.1851:1070-1927;PF00063.16|Myosin_head|Myosin head (motor domain)|m.1851:91-768;PF02736.14|Myosin_N|Myosin N-terminal SH3-like domain|m.1851:37-77
c23542_g1	320	42	8.684	1.187	-2.77	4.33E-04	2.60E-02	yes	down	Carbohydrate sulfotransferase [Cerapachys biroi]	_	_	CHST11	PF03567.9|Sulfotransfer_2|Sulfotransferase family|m.29615:224-475
c6622_g1	14	102	0.453	3.448	2.68	4.37E-04	2.62E-02	yes	up	cellulase GHF9 [Cherax quadricarinatus]	RecName: Full=Endoglucanase F; Short=EGF; AltName: Full=Cellulase F; AltName: Full=Endo-1,4-beta-glucanase; Flags: Precursor [Ruminiclostridium thermocellum ATCC 2740	_	_	PF00759.14|Glyco_hydro_9|Glycosyl hydrolase family 9|m.25756:113-538
c30426_g2	333	44	22.633	5.006	-2.15	4.39E-04	2.63E-02	yes	down	_	_	_	_	_
c22042_g2	1	27	0.334	10.41	4.6	4.41E-04	2.63E-02	yes	up	_	_	_	_	_
c11129_g1	29	1	7.778	0.269	-4.42	4.41E-04	2.63E-02	yes	down	_	_	_	_	_
c27097_g1	10	77	0.701	5.553	2.82	4.49E-04	2.67E-02	yes	up	_	_	_	_	_
c21089_g1	2	33	0.227	3.921	3.62	4.51E-04	2.67E-02	yes	up	_	_	_	_	_
c26376_g1	457	62	42.461	5.682	-2.88	4.52E-04	2.67E-02	yes	down	_	_	_	_	_
c9829_g1	72	7	2.255	0.232	-2.83	4.54E-04	2.68E-02	yes	down	_	_	_	_	_
c25002_g1	151	18	8.436	0.983	-2.98	4.60E-04	2.71E-02	yes	down	_	_	_	_	_
c39648_g1	21	0	2.017	0	-4.4	4.65E-04	2.71E-02	yes	down	_	_	_	_	_
c19540_g1	21	0	4.024	0	-5.37	4.65E-04	2.71E-02	yes	down	_	_	_	_	_
c8641_g1	21	0	2.729	0	-4.82	4.65E-04	2.71E-02	yes	down	_	_	_	_	_
c9930_g1	21	0	8.889	0	-6.49	4.65E-04	2.71E-02	yes	down	_	_	_	_	_
c63176_g1	21	0	2.719	0	-4.82	4.65E-04	2.71E-02	yes	down	_	_	_	_	_
c37223_g1	57	5	6.408	0.575	-3.27	5.08E-04	2.95E-02	yes	down	_	_	_	_	_
c31270_g1	2	32	0.583	9.427	3.8	5.33E-04	3.09E-02	yes	up	_	_	_	_	_
c20008_g2	1	26	0.119	3.967	4.21	5.41E-04	3.10E-02	yes	up	_	_	_	_	_
c9326_g1	28	1	10.475	0.38	-4.46	5.41E-04	3.10E-02	yes	down	_	_	_	_	_
c24728_g2	28	1	5.038	0.352	-3.51	5.41E-04	3.10E-02	yes	down	_	_	_	_	_
c16507_g1	28	1	2.826	0.102	-3.86	5.41E-04	3.10E-02	yes	down	_	_	_	_	_
c3398_g1	28	1	2.848	0.102	-3.87	5.41E-04	3.10E-02	yes	down	_	_	_	_	_
c28793_g1	53	313	1.273	7.796	2.52	5.42E-04	3.11E-02	yes	up	amylase [Litopenaeus vannamei]	RecName: Full=Alpha-amylase; AltName: Full=1,4-alpha-D-glucan glucanohydrolase; Flags: Precursor	_	E3.2.1.1, amyA, malS	PF00128.19|Alpha-amylase|Alpha amylase, catalytic domain|m.13757:53-316
c27877_g1	121	14	5.771	0.695	-2.88	5.61E-04	3.21E-02	yes	down	PREDICTED: RNA exonuclease 1 homolog isoform X1 [Apis dorsata]	RecName: Full=RNA exonuclease 3	_	REX1, REXO1, RNH70	PF00929.19|RNase_T|Exonuclease|m.7189:136-257
c13407_g1	88	9	6.171	0.649	-3.07	5.72E-04	3.26E-02	yes	down	_	_	_	_	_
c23275_g1	13	91	0.529	3.856	2.65	5.83E-04	3.31E-02	yes	up	PREDICTED: insulin-like receptor-like [Megachile rotundata]	RecName: Full=Insulin-like receptor; Short=MIR; Contains: RecName: Full=Insulin-like receptor alpha chain; Contains: RecName: Full=Insulin-like receptor beta chain	_	INSR	PF01030.19|Recep_L_domain|Receptor L domain|m.28946:196-302
c8193_g1	2301	340	70.11	10.753	-2.69	5.84E-04	3.31E-02	yes	down	copper zinc superoxide dismutase [Callinectes sapidus]	RecName: Full=Superoxide dismutase [Oryctolagus cuniculus]	_	SOD1	PF00080.15|Sod_Cu|Copper/zinc superoxide dismutase (SODC)|m.15558:52-196
c17102_g1	3	38	0.183	2.419	3.15	5.85E-04	3.31E-02	yes	up	_	_	_	_	_
c15446_g1	3	38	0.734	9.511	3.53	5.85E-04	3.31E-02	yes	up	_	_	_	_	_
c32726_g1	209	27	13.905	3.291	-2.05	5.87E-04	3.32E-02	yes	down	_	_	_	_	_
c33061_g1	79	452	0.852	5.052	2.44	5.93E-04	3.33E-02	yes	up	PREDICTED: insulin-like growth factor 1 receptor-like isoform X1 [Astyanax mexicanus]	RecName: Full=Insulin-like receptor; Short=MIR; Contains: RecName: Full=Insulin-like receptor alpha chain; Contains: RecName: Full=Insulin-like receptor beta chain	_	IGF1R	PF07714.12|Pkinase_Tyr|Protein tyrosine kinase|m.10672:498-754;PF00069.20|Pkinase|Protein kinase domain|m.10672:499-750;PF00041.16|fn3|Fibronectin type III domain|m.10672:337-415
c28615_g1	266	36	10.831	1.52	-2.75	5.93E-04	3.33E-02	yes	down	PREDICTED: venom protease-like [Tribolium castaneum]	RecName: Full=Clotting factor B; AltName: Full=Coagulation factor B; Contains: RecName: Full=Clotting factor B light chain; Contains: RecName: Full=Clotting factor B	_	_	PF00089.21|Trypsin|Trypsin|m.13912:106-345
c27227_g1	51	297	1.963	11.828	2.53	5.96E-04	3.35E-02	yes	up	chitinase [Pandalopsis japonica]	RecName: Full=Acidic mammalian chitinase; Short=AMCase; AltName: Full=Chitin-binding protein b04; Short=CBPb04; Flags: Precursor [Bos taurus]	_	E3.2.1.14	PF00704.23|Glyco_hydro_18|Glycosyl hydrolases family 18|m.5962:34-387
c32669_g1	20	0	7.541	0	-6.26	6.08E-04	3.37E-02	yes	down	_	_	_	_	_
c21545_g2	20	0	16.246	0	-7.35	6.08E-04	3.37E-02	yes	down	_	_	_	_	_
c13322_g1	20	0	2.46	0	-4.68	6.08E-04	3.37E-02	yes	down	_	_	_	_	_
c6062_g1	20	0	2.211	0	-4.53	6.08E-04	3.37E-02	yes	down	_	_	_	_	_
c59100_g1	20	0	10.723	0	-6.76	6.08E-04	3.37E-02	yes	down	_	_	_	_	_
c45965_g1	4	44	0.529	5.97	3.27	6.16E-04	3.41E-02	yes	up	_	_	_	_	_
c29333_g1	69	391	1.834	10.809	2.5	6.27E-04	3.47E-02	yes	up	beta-N-acetylglucosaminidase [Litopenaeus vannamei]	RecName: Full=Chitooligosaccharidolytic beta-N-acetylglucosaminidase; AltName: Full=Beta-GlcNAcase; AltName: Full=Beta-N-acetylhexosaminidase; AltName: Full=Beta-hex	_	HEXA_B	PF00728.17|Glyco_hydro_20|Glycosyl hydrolase family 20, catalytic domain|m.27770:239-593;PF14845.1|Glycohydro_20b2|beta-acetyl hexosaminidase like|m.27770:88-215
c27047_g2	2	31	0.27	4.31	3.58	6.31E-04	3.47E-02	yes	up	PREDICTED: keratin, type I cytoskeletal 9 [Tarsius syrichta]	RecName: Full=Keratin, type I cytoskeletal 9; AltName: Full=Cytokeratin-9; Short=CK-9; AltName: Full=Keratin-9; Short=K9 [Homo sapiens]	_	KRT1	_
c9776_g1	2	31	0.216	3.523	3.52	6.31E-04	3.47E-02	yes	up	_	_	_	_	_
c31957_g1	44071	236453	356.86	1991.983	2.48	6.36E-04	3.49E-02	yes	up	cystatin [Dermacentor silvarum]	RecName: Full=Cystatin	_	CST6	PF00031.16|Cystatin|Cystatin domain|m.18490:183-249;PF00031.16|Cystatin|Cystatin domain|m.18490:425-521;PF00031.16|Cystatin|Cystatin domain|m.18490:574-664;PF00031.16|Cystatin|Cystatin domain|m.18490:713-801;PF00031.16|Cystatin|Cystatin domain|m.18490:848-942;PF00031.16|Cystatin|Cystatin domain|m.18490:1035-1129;PF00031.16|Cystatin|Cystatin domain|m.18490:1159-1253
c31008_g1	2738	14695	46.334	272.706	2.55	6.39E-04	3.50E-02	yes	up	PREDICTED: uncharacterized protein LOC103509231 [Diaphorina citri]	_	_	_	_
c33646_g1	54	310	1.402	8.38	2.5	6.57E-04	3.59E-02	yes	up	_	_	_	_	_
c29054_g2	15	101	3.819	24.148	2.63	6.61E-04	3.61E-02	yes	up	_	_	_	_	_
c441_g1	1	25	0.108	2.911	3.86	6.65E-04	3.61E-02	yes	up	_	_	_	_	_
c12887_g1	27	1	3.377	0.13	-3.92	6.65E-04	3.61E-02	yes	down	_	_	_	_	_
c5526_g1	27	1	2.762	0.102	-3.82	6.65E-04	3.61E-02	yes	down	_	_	_	_	_
c19368_g1	38	224	7.001	42.289	2.58	6.75E-04	3.65E-02	yes	up	_	RecName: Full=Cytosolic carboxypeptidase-like protein 5; AltName: Full=ATP/GTP-binding protein-like 5 [Rattus norvegicus]	_	_	_
c38421_g1	3	37	0.496	6.266	3.42	6.77E-04	3.66E-02	yes	up	_	_	_	_	_
c26881_g1	410	59	37.218	5.534	-2.73	6.80E-04	3.67E-02	yes	down	_	_	_	_	_
c17369_g1	47	4	17.714	1.52	-3.46	7.00E-04	3.76E-02	yes	down	_	_	_	_	_
c52863_g1	47	4	4.844	0.426	-3.23	7.00E-04	3.76E-02	yes	down	_	_	_	_	_
c31223_g1	85	9	11.338	1.298	-3.03	7.13E-04	3.82E-02	yes	down	_	_	_	_	_
c7264_g1	60	6	4.693	0.482	-3.04	7.17E-04	3.83E-02	yes	down	sugar transporter [Culex TRET1_CULQU RecName: Full=Facilitated trehalose transporter Tret1 suga	RecName: Full=Facilitated trehalose transporter Tret1	_	TRET1	PF00083.19|Sugar_tr|Sugar (and other) transporter|m.25799:16-215
c16371_g2	9	66	0.788	5.998	2.78	7.17E-04	3.83E-02	yes	up	myosin heavy chain type b [Marsupenaeus japonicus]	RecName: Full=Myosin heavy chain, muscle [Drosophila melanogaster]	_	MYH	PF00063.16|Myosin_head|Myosin head (motor domain)|m.25242:2-162
c17032_g1	66	7	3.42	0.38	-2.87	7.18E-04	3.83E-02	yes	down	_	_	_	_	_
c19205_g1	18	116	6.268	40.833	2.68	7.27E-04	3.86E-02	yes	up	_	_	_	_	_
c14898_g1	233	32	18.285	2.596	-2.77	7.37E-04	3.91E-02	yes	down	_	_	_	_	_
c41535_g1	34	2	3.247	0.195	-3.5	7.50E-04	3.97E-02	yes	down	_	_	_	_	_
c29589_g1	20	126	0.841	5.488	2.57	7.52E-04	3.97E-02	yes	up	_	_	_	_	_
c22500_g1	238	33	7.951	1.14	-2.7	7.54E-04	3.98E-02	yes	down	serine proteinase-like protein [Penaeus monodon]	RecName: Full=Serine proteinase stubble; AltName: Full=Protein stubble-stubbloid; Contains: RecName: Full=Serine proteinase stubble non-catalytic chain; Contains: R	_	_	PF00089.21|Trypsin|Trypsin|m.11685:193-434
c24469_g1	25	154	2.643	16.806	2.62	7.55E-04	3.98E-02	yes	up	hypothetical protein L798_10686 [Zootermopsis nevadensis]	RecName: Full=Venom protein 302; Flags: Precursor	_	HTRA3	PF07327.6|Neuroparsin|Neuroparsin|m.16204:13-109;PF00219.13|IGFBP|Insulin-like growth factor binding protein|m.16204:38-92
c6440_g1	219	30	21.133	2.985	-2.78	7.67E-04	4.03E-02	yes	down	_	_	_	_	_
c31775_g1	182	25	11.392	1.706	-2.67	7.73E-04	4.05E-02	yes	down	_	_	_	_	_
c22622_g1	601	90	31.684	4.913	-2.66	7.79E-04	4.08E-02	yes	down	annexin x [Anopheles darlingi]	RecName: Full=Annexin B11 [Drosophila melanogaster]	_	_	PF00191.15|Annexin|Annexin|m.12036:32-95;PF00191.15|Annexin|Annexin|m.12036:104-167;PF00191.15|Annexin|Annexin|m.12036:186-249;PF00191.15|Annexin|Annexin|m.12036:260-325
c33909_g1	2509	13041	18.005	97.462	2.43	7.82E-04	4.09E-02	yes	up	hypothetical protein NECAME_10260 [Necator americanus]	_	_	_	PF05380.8|Peptidase_A17|Pao retrotransposon peptidase|m.10706:1031-1175
c55071_g1	40	3	1.953	0.148	-3.05	7.84E-04	4.09E-02	yes	down	_	_	_	_	_
c27987_g2	7	59	0.421	3.717	2.87	7.89E-04	4.11E-02	yes	up	_	_	_	_	_
c55776_g1	4	42	0.539	5.794	3.21	7.97E-04	4.14E-02	yes	up	PREDICTED: uncharacterized PE-PGRS family protein PE_PGRS54-like [Ceratitis capitata]	RecName: Full=Proline-rich receptor-like protein kinase PERK9; AltName: Full=Proline-rich extensin-like receptor kinase 9; Short=AtPERK9 [Arabidopsis thaliana]	_	_	_
c50860_g1	1	24	0.129	3.207	3.85	8.23E-04	4.24E-02	yes	up	_	_	_	_	_
c34585_g1	26	1	2.578	0.102	-3.73	8.23E-04	4.24E-02	yes	down	CG8170, isoform A [Drosophila CG8170, isoform A [Drosophila melanogaster]	RecName: Full=Hepatocyte growth factor activator; Short=HGF activator; Short=HGFA; Contains: RecName: Full=Hepatocyte growth factor activator short chain; Contains:	_	_	PF00089.21|Trypsin|Trypsin|m.267:1-131
c16415_g1	26	1	4.844	0.195	-4.07	8.23E-04	4.24E-02	yes	down	_	_	_	_	_
c17253_g1	26	1	6.451	0.25	-4.23	8.23E-04	4.24E-02	yes	down	_	_	_	_	_
c33455_g1	78	423	5.405	21.487	1.97	8.33E-04	4.29E-02	yes	up	PREDICTED: uncharacterized protein LOC102805810 [Saccoglossus kowalevskii]	_	_	IGF2R	_
c29711_g1	7	58	0.658	4.514	2.61	8.68E-04	4.45E-02	yes	up	PREDICTED: uncharacterized protein LOC103309208 [Acyrthosiphon pisum]	_	_	_	PF04500.11|FLYWCH|FLYWCH zinc finger domain|m.27319:7-48
c50804_g1	8	58	0.626	4.709	2.73	8.68E-04	4.45E-02	yes	up	_	_	_	_	_
c13289_g1	2	30	0.216	3.272	3.42	8.94E-04	4.51E-02	yes	up	_	_	_	_	_
c33291_g3	2	30	0.14	2.16	3.24	8.94E-04	4.51E-02	yes	up	_	_	_	_	_
c22121_g1	2	30	0.734	5.553	2.76	8.94E-04	4.51E-02	yes	up	_	_	_	_	_
c51286_g1	33	2	2.265	0.139	-3.31	8.94E-04	4.51E-02	yes	down	putative trypsin-like protease [Caldilinea aerophila]	RecName: Full=Plasma kallikrein; AltName: Full=Fletcher factor; AltName: Full=Kininogenin; AltName: Full=Plasma prekallikrein; Contains: RecName: Full=Plasma kallikr	_	_	PF00089.21|Trypsin|Trypsin|m.15255:2-205
c3394_g1	33	2	2.06	0.13	-3.23	8.94E-04	4.51E-02	yes	down	_	_	_	_	_
c14068_g1	33	2	24.068	1.437	-3.97	8.94E-04	4.51E-02	yes	down	_	_	_	_	_
c24031_g1	32	2	3.797	0.195	-3.72	8.94E-04	4.51E-02	yes	down	_	_	_	_	_
c16401_g1	32	2	3.387	0.222	-3.44	8.94E-04	4.51E-02	yes	down	_	_	_	_	_
c17802_g1	20	123	2.298	14.572	2.61	9.05E-04	4.53E-02	yes	up	chitinase [Pandalopsis japonica]	RecName: Full=Myb-like protein X [Dictyostelium discoideum]	_	_	PF01607.19|CBM_14|Chitin binding Peritrophin-A domain|m.38610:52-103;PF01607.19|CBM_14|Chitin binding Peritrophin-A domain|m.38610:111-163
c27259_g1	20	123	2.783	17.585	2.62	9.05E-04	4.53E-02	yes	up	C-type lectin [Procambarus clarkii]	_	_	_	PF00059.16|Lectin_C|Lectin C-type domain|m.5642:40-155
c23499_g1	45	4	5.394	0.612	-2.95	9.09E-04	4.53E-02	yes	down	_	_	_	_	_
c1238_g1	76	8	2.06	0.222	-2.75	9.11E-04	4.53E-02	yes	down	_	_	_	HSPG2	PF02931.18|Neur_chan_LBD|Neurotransmitter-gated ion-channel ligand binding domain|m.28442:182-350;PF02932.11|Neur_chan_memb|Neurotransmitter-gated ion-channel transmembrane region|m.28442:399-481;PF00057.13|Ldl_recept_a|Low-density lipoprotein receptor domain class A|m.28442:141-175
c5269_g1	3	35	0.227	2.67	3.08	9.12E-04	4.53E-02	yes	up	_	_	_	_	_
c27281_g1	3	35	0.647	7.49	3.34	9.12E-04	4.53E-02	yes	up	_	_	_	_	_
c4773_g1	39	3	14.272	1.112	-3.57	9.12E-04	4.53E-02	yes	down	_	_	_	_	_
c22714_g1	39	3	2.341	0.185	-3.1	9.12E-04	4.53E-02	yes	down	_	_	_	_	_
c23564_g1	96	505	2.47	13.478	2.4	9.35E-04	4.64E-02	yes	up	hypothetical protein DAPPUDRAFT_312137 [Daphnia pulex]	RecName: Full=Sucrase-isomaltase, intestinal; Contains: RecName: Full=Sucrase; Contains: RecName: Full=Isomaltase	_	MGAM	PF01055.21|Glyco_hydro_31|Glycosyl hydrolases family 31|m.29518:32-521
c17104_g1	12	79	0.453	3.078	2.52	9.40E-04	4.66E-02	yes	up	PREDICTED: solute carrier family 2, facilitated glucose transporter member 8 isoform X1 [Python bivittatus]	_	_	SLC2A8, GLUT8	PF00083.19|Sugar_tr|Sugar (and other) transporter|m.20672:10-368;PF07690.11|MFS_1|Major Facilitator Superfamily|m.20672:4-286
c5646_g1	710	3591	64.338	336.047	2.38	9.55E-04	4.72E-02	yes	up	_	_	_	_	_
c28260_g1	50	270	0.788	4.412	2.35	9.65E-04	4.76E-02	yes	up	pol-like protein [Danio rerio]	_	_	_	PF03372.18|Exo_endo_phos|Endonuclease/Exonuclease/phosphatase family|m.15072:26-244;PF14529.1|Exo_endo_phos_2|Endonuclease-reverse transcriptase|m.15072:125-247;PF00078.22|RVT_1|Reverse transcriptase (RNA-dependent DNA polymerase)|m.15073:191-234
c21586_g1	57	6	4.779	0.519	-2.98	9.82E-04	4.84E-02	yes	down	PREDICTED: 3-hydroxyanthranilate 3,4-dioxygenase-like isoform X1 [Aplysia PREDICTED: 3-hydroxyanthranilate 3,4-dioxygena	RecName: Full=3-hydroxyanthranilate 3,4-dioxygenase; AltName: Full=3-hydroxyanthranilate oxygenase; Short=3-HAO; AltName: Full=3-hydroxyanthranilic acid dioxygenase	Hypothetical protein (Fragment); Catalyzes the oxidative ring opening of 3- hydroxyanthranil [...]	HAAO	PF06052.7|3-HAO|3-hydroxyanthranilic acid dioxygenase|m.30633:10-155;PF07883.6|Cupin_2|Cupin domain|m.30633:46-99
c23874_g1	122	16	9.331	2.095	-2.1	9.86E-04	4.85E-02	yes	down	_	_	_	_	_
c29019_g1	12	78	0.593	4.023	2.57	1.01E-03	4.95E-02	yes	up	Insulin-like receptor [Camponotus floridanus]	_	_	INSR	PF01030.19|Recep_L_domain|Receptor L domain|m.13717:89-172
c21387_g1	5	46	0.27	2.586	2.86	1.01E-03	4.95E-02	yes	up	hypothetical protein LOTGIDRAFT_134119 [Lottia gigantea]	_	_	SLC5A8_12, SMCT	PF00474.12|SSF|Sodium:solute symporter family|m.30490:51-296
c55047_g1	192	27	4.973	0.723	-2.62	1.02E-03	4.97E-02	yes	down	_	_	_	_	_
c23416_g1	35	194	0.636	3.652	2.35	1.02E-03	4.97E-02	yes	up	APEG precursor protein [Xenopus laevis]	RecName: Full=Skin secretory protein xP2; AltName: Full=Protein APEG; Flags: Precursor	_	_	_
c60935_g1	1	23	0.108	2.614	3.71	1.02E-03	4.97E-02	yes	up	_	_	_	_	_
c35976_g1	1	23	0.097	2.234	3.57	1.02E-03	4.97E-02	yes	up	vitellogenin [Homarus americanus]	_	_	_	PF00094.20|VWD|von Willebrand factor type D domain|m.34440:41-130
c18335_g2	4	40	0.442	4.551	3.1	1.04E-03	5.04E-02	no	up	_	_	_	_	_
c34265_g1	80	9	2.363	0.278	-2.7	1.04E-03	5.04E-02	no	down	_	_	_	_	_
c1401_g1	283	43	23.205	3.643	-2.64	1.05E-03	5.09E-02	no	down	_	_	_	_	_
c24055_g1	62	7	4.099	0.482	-2.85	1.05E-03	5.09E-02	no	down	glycine receptor subunit alpha-2 domain protein [Necator americanus]	_	_	_	PF02932.11|Neur_chan_memb|Neurotransmitter-gated ion-channel transmembrane region|m.29030:37-241
c8108_g1	3	34	0.28	3.244	3.14	1.06E-03	5.12E-02	no	up	_	_	_	_	_
c17806_g1	31	2	1.909	0.13	-3.13	1.07E-03	5.13E-02	no	down	_	_	_	_	_
c28824_g2	31	2	8.188	0.538	-3.7	1.07E-03	5.13E-02	no	down	_	_	_	_	_
c22911_g1	31	2	5.847	0.389	-3.6	1.07E-03	5.13E-02	no	down	_	_	_	_	_
c29261_g1	74	8	2.794	0.315	-2.8	1.08E-03	5.14E-02	no	down	_	_	_	_	_
c58317_g1	74	8	3.377	0.38	-2.86	1.08E-03	5.14E-02	no	down	masquerade-like protein, partial [Armadillidium vulgare]	RecName: Full=Serine protease 42; AltName: Full=Testis serine protease 2; Flags: Precursor [Mus musculus]	_	_	PF00089.21|Trypsin|Trypsin|m.23120:132-364
c26263_g1	437	68	14.024	2.262	-2.58	1.09E-03	5.20E-02	no	down	hypothetical protein DAPPUDRAFT_302543 [Daphnia pulex]	_	_	_	PF00685.22|Sulfotransfer_1|Sulfotransferase domain|m.32405:81-364
c33642_g2	500	79	58.869	9.585	-2.61	1.09E-03	5.20E-02	no	down	_	_	_	_	_
c26578_g2	200	29	16.063	2.355	-2.72	1.12E-03	5.32E-02	no	down	_	_	_	_	PF05485.7|THAP|THAP domain|m.32108:4-69
c27683_g1	17	103	1.737	10.827	2.57	1.12E-03	5.33E-02	no	up	_	_	_	_	_
c25721_g1	217	32	14.391	2.197	-2.66	1.13E-03	5.36E-02	no	down	_	_	_	_	_
c22435_g1	5	45	0.291	2.735	2.86	1.14E-03	5.37E-02	no	up	hypothetical protein Y032_0034g2863 [Ancylostoma ceylanicum]	_	_	_	_
c6905_g1	5	45	1.909	17.344	3.12	1.14E-03	5.37E-02	no	up	lipopolysaccharide and beta-1,3-glucan binding protein [Macrobrachium nipponense]	RecName: Full=Beta-1,3-glucan-binding protein; Short=GBP; Flags: Precursor	_	_	PF00722.16|Glyco_hydro_16|Glycosyl hydrolases family 16|m.25762:27-89
c11680_g1	10	66	1.704	6.869	1.95	1.17E-03	5.51E-02	no	up	_	_	_	_	_
c33187_g1	70	358	1.694	8.519	2.26	1.19E-03	5.57E-02	no	up	hydroxyproline-rich glycoprotein [Cenchrus americanus]	RecName: Full=Vegetative cell wall protein gp1; AltName: Full=Hydroxyproline-rich glycoprotein 1; Flags: Precursor [Chlamydomonas reinhardtii]	_	_	_
c25246_g1	4	39	0.345	3.495	3.01	1.19E-03	5.57E-02	no	up	opsin [Neomysis americana]	RecName: Full=Rhodopsin	rhodopsin	OPN4, Rh2_7	PF00001.16|7tm_1|7 transmembrane receptor (rhodopsin family)|m.24092:1-244
c26481_g1	4	39	1.144	11.291	3.19	1.19E-03	5.57E-02	no	up	_	_	_	_	_
c24157_g1	55	6	3.873	0.436	-2.89	1.22E-03	5.70E-02	no	down	_	_	_	_	_
c33015_g1	275	43	6.678	0.908	-2.75	1.26E-03	5.89E-02	no	down	_	_	_	_	_
c24444_g1	71	8	3.754	0.436	-2.85	1.27E-03	5.89E-02	no	down	_	_	_	_	_
c32345_g1	49	253	1.241	6.109	2.21	1.27E-03	5.89E-02	no	up	pol-like protein [Biomphalaria glabrata]	_	_	KCNH8	PF00078.22|RVT_1|Reverse transcriptase (RNA-dependent DNA polymerase)|m.769:325-573;PF00075.19|RNase_H|RNase H|m.769:782-905
c17138_g1	1	22	0.27	5.998	4.04	1.28E-03	5.89E-02	no	up	_	_	_	_	_
c36542_g1	1	22	0.097	2.271	3.59	1.28E-03	5.89E-02	no	up	nicotinic acetylcholine receptor alpha5 [Locusta migratoria]	RecName: Full=Neuronal acetylcholine receptor subunit alpha-7; Flags: Precursor [Mus musculus]	Nicotinic acetylcholine receptor subunit alpha5	CHRNN	PF02931.18|Neur_chan_LBD|Neurotransmitter-gated ion-channel ligand binding domain|m.22535:1-168;PF02932.11|Neur_chan_memb|Neurotransmitter-gated ion-channel transmembrane region|m.22535:175-224
c20212_g1	24	1	4.315	0.185	-3.95	1.28E-03	5.89E-02	no	down	_	_	_	_	_
c45609_g1	24	1	2.514	0.111	-3.63	1.28E-03	5.89E-02	no	down	_	_	_	_	_
c22267_g1	24	1	6.85	0.278	-4.2	1.28E-03	5.89E-02	no	down	_	_	_	_	_
c14279_g1	24	1	4.25	0.185	-3.93	1.28E-03	5.89E-02	no	down	_	_	_	_	_
c25243_g1	8	54	0.82	5.682	2.65	1.29E-03	5.90E-02	no	up	_	_	_	_	_
c15490_g1	48	5	3.053	0.334	-2.86	1.29E-03	5.90E-02	no	down	_	_	_	_	_
c21629_g1	94	469	19.03	97.11	2.35	1.29E-03	5.91E-02	no	up	_	_	_	_	_
c32569_g3	17	100	1.424	5.719	1.93	1.33E-03	6.06E-02	no	up	_	_	_	_	_
c21085_g1	17	100	1.597	9.696	2.53	1.33E-03	6.06E-02	no	up	_	_	_	_	PF03392.8|OS-D|Insect pheromone-binding family, A10/OS-D|m.30266:66-138
c27153_g1	2711	458	56.086	9.844	-2.5	1.33E-03	6.07E-02	no	down	transcription factor ATF-b [Litopenaeus vannamei]	_	_	_	PF07716.10|bZIP_2|Basic region leucine zipper|m.5696:495-547
c33117_g1	205	31	9.418	1.474	-2.6	1.34E-03	6.09E-02	no	down	_	_	_	_	_
c17412_g1	24	135	0.658	3.856	2.38	1.34E-03	6.09E-02	no	up	I-connectin [Procambarus clarkii]	RecName: Full=Neuroglian; Flags: Precursor [Drosophila melanogaster]	_	TTN	PF07679.11|I-set|Immunoglobulin I-set domain|m.20354:14-103;PF13895.1|Ig_2|Immunoglobulin domain|m.20354:23-98
c27627_g1	133	19	14.456	1.363	-3.31	1.35E-03	6.10E-02	no	down	hypothetical protein KGM_10159 [Danaus plexippus]	_	_	_	_
c30452_g3	835	139	33.669	5.831	-2.51	1.38E-03	6.26E-02	no	down	hypothetical protein DAPPUDRAFT_224483 [Daphnia pulex]	_	_	_	PF05050.7|Methyltransf_21|Methyltransferase FkbM domain|m.35452:3-127
c24399_g1	28	149	1.812	10.456	2.46	1.39E-03	6.26E-02	no	up	hypothetical protein DAPPUDRAFT_315290 [Daphnia pulex]	_	_	_	_
c23709_g1	56	284	1.144	6.016	2.3	1.39E-03	6.26E-02	no	up	_	_	_	_	_
c34040_g2	70	349	13.15	67.122	2.34	1.39E-03	6.28E-02	no	up	_	_	_	_	_
c22537_g1	15	88	1.057	6.415	2.49	1.44E-03	6.48E-02	no	up	_	_	_	_	_
c15286_g1	5	43	0.313	2.753	2.79	1.46E-03	6.50E-02	no	up	PREDICTED: uncharacterized protein K02A2.6-like [Oreochromis niloticus]	_	_	_	_
c6750_g1	3	32	0.701	7.638	3.27	1.46E-03	6.50E-02	no	up	_	_	_	_	_
c19319_g1	36	3	3.377	0.287	-3.17	1.46E-03	6.50E-02	no	down	_	_	_	_	_
c57215_g1	36	3	3.981	0.343	-3.2	1.46E-03	6.50E-02	no	down	C-type lectin [Procambarus clarkii]	_	_	_	PF00059.16|Lectin_C|Lectin C-type domain|m.31903:42-160
c36337_g1	9	58	1.575	10.41	2.65	1.47E-03	6.56E-02	no	up	_	_	_	_	_
c27970_g1	56	281	1.37	7.128	2.3	1.47E-03	6.56E-02	no	up	amylase [Litopenaeus vannamei]	RecName: Full=Alpha-amylase; AltName: Full=1,4-alpha-D-glucan glucanohydrolase; Flags: Precursor	_	E3.2.1.1, amyA, malS	PF00128.19|Alpha-amylase|Alpha amylase, catalytic domain|m.6149:63-335;PF02806.13|Alpha-amylase_C|Alpha amylase, C-terminal all-beta domain|m.6149:429-480
c13061_g1	42	217	3.204	17.112	2.38	1.49E-03	6.61E-02	no	up	_	_	_	_	_
c27528_g1	70	345	1.241	6.387	2.27	1.49E-03	6.61E-02	no	up	_	_	_	_	_
c32634_g2	1156	5404	20.421	99.251	2.28	1.52E-03	6.72E-02	no	up	_	_	_	_	_
c22062_g1	157	24	18.048	1.789	-3.26	1.55E-03	6.81E-02	no	down	_	_	_	_	_
c50923_g1	2	27	0.173	2.41	3.2	1.55E-03	6.81E-02	no	up	_	_	_	_	_
c61471_g1	2	27	0.227	3.161	3.32	1.55E-03	6.81E-02	no	up	_	_	_	_	_
c3468_g1	2	27	0.173	2.429	3.21	1.55E-03	6.81E-02	no	up	_	_	_	_	_
c49769_g1	29	2	2.158	0.158	-3.13	1.55E-03	6.81E-02	no	down	SID-1-like protein [Litopenaeus vannamei]	RecName: Full=SID1 transmembrane family member 1; Flags: Precursor	_	_	_
c12289_g1	23	126	0.388	2.215	2.25	1.58E-03	6.91E-02	no	up	_	_	_	_	_
c31009_g1	211	33	11.133	1.808	-2.56	1.58E-03	6.91E-02	no	down	hypothetical protein HELRODRAFT_173611 [Helobdella robusta]	_	_	_	PF05050.7|Methyltransf_21|Methyltransferase FkbM domain|m.34835:125-304
c2421_g1	32	165	8.63	45.255	2.38	1.59E-03	6.91E-02	no	up	kazal-type serine protease inhibitor domain-containing protein [Cryptosporidium muris RN66]	RecName: Full=Follistatin-A; Short=FS; AltName: Full=Activin-binding protein; AltName: Full=Follistatin-1; Short=zFst1; Flags: Precursor [Danio rerio]	_	_	_
c25969_g1	57	282	0.723	3.699	2.21	1.60E-03	6.91E-02	no	up	PREDICTED: fibrocystin-L [Cynoglossus semilaevis]	RecName: Full=Fibrocystin-L; AltName: Full=Polycystic kidney and hepatic disease 1-like protein 1; Short=PKHD1-like protein 1; AltName: Full=Protein D86; Flags: Pr	_	_	PF10162.4|G8|G8 domain|m.24017:138-207
c16032_g1	1	21	0.248	5.414	3.99	1.61E-03	6.91E-02	no	up	_	_	_	_	_
c13450_g1	1	21	0.173	3.708	3.8	1.61E-03	6.91E-02	no	up	_	_	_	_	_
c32699_g2	1	21	0.119	2.466	3.55	1.61E-03	6.91E-02	no	up	_	_	_	_	_
c45088_g1	1	21	0.097	2.03	3.43	1.61E-03	6.91E-02	no	up	hypothetical protein DAPPUDRAFT_324689 [Daphnia pulex]	_	_	_	_
c19645_g1	1	21	0.227	2.392	2.93	1.61E-03	6.91E-02	no	up	_	_	_	_	_
c10520_g1	23	1	3.258	0.148	-3.76	1.61E-03	6.91E-02	no	down	_	_	_	_	_
c20676_g2	23	1	2.87	0.13	-3.69	1.61E-03	6.91E-02	no	down	_	_	_	_	_
c55611_g1	23	1	2.611	0.121	-3.62	1.61E-03	6.91E-02	no	down	_	_	_	_	_
c50303_g1	23	1	2.373	0.102	-3.61	1.61E-03	6.91E-02	no	down	_	_	_	_	_
c60149_g1	23	1	2.977	0.13	-3.74	1.61E-03	6.91E-02	no	down	_	_	_	_	_
c31979_g1	328	54	26.894	4.014	-2.71	1.62E-03	6.93E-02	no	down	_	_	_	_	_
c4922_g1	62	306	20.206	100.938	2.31	1.62E-03	6.95E-02	no	up	hemocyanin [Macrobrachium nipponense]	RecName: Full=Hemocyanin B chain [Panulirus interruptus]	_	_	PF03722.9|Hemocyanin_N|Hemocyanin, all-alpha domain|m.22914:37-112
c25823_g1	15	87	0.723	4.301	2.42	1.64E-03	6.99E-02	no	up	_	_	_	_	_
c28684_g1	40	203	4.563	23.888	2.36	1.64E-03	7.01E-02	no	up	_	_	_	_	_
c33591_g4	33	169	6.861	28.671	2.05	1.65E-03	7.04E-02	no	up	_	_	_	_	_
c21326_g1	74	9	10.906	1.539	-2.75	1.68E-03	7.10E-02	no	down	_	_	_	_	_
c20938_g1	11	67	1.359	8.556	2.57	1.68E-03	7.10E-02	no	up	_	_	_	_	_
c31891_g1	166	778	1.521	6.35	1.99	1.68E-03	7.10E-02	no	up	I-connectin [Procambarus clarkii]	RecName: Full=Titin; AltName: Full=D-Titin; AltName: Full=Kettin [Drosophila melanogaster]	_	RPC37, POLR3E	PF07679.11|I-set|Immunoglobulin I-set domain|m.18064:578-664;PF07679.11|I-set|Immunoglobulin I-set domain|m.18064:697-790;PF07679.11|I-set|Immunoglobulin I-set domain|m.18064:796-886;PF07679.11|I-set|Immunoglobulin I-set domain|m.18064:892-967;PF07679.11|I-set|Immunoglobulin I-set domain|m.18064:980-1062;PF07679.11|I-set|Immunoglobulin I-set domain|m.18064:1068-1153;PF07679.11|I-set|Immunoglobuli…
c32534_g2	18	101	2.74	13.691	2.28	1.68E-03	7.10E-02	no	up	_	_	_	_	_
c24242_g1	12	71	0.82	5.024	2.48	1.70E-03	7.17E-02	no	up	_	_	_	_	_
c13431_g1	51	6	4.876	0.918	-2.29	1.71E-03	7.18E-02	no	down	_	_	_	_	_
c13596_g1	51	6	8.177	0.992	-2.92	1.71E-03	7.18E-02	no	down	_	_	_	_	_
c3148_g1	3	31	0.248	2.725	3.02	1.71E-03	7.19E-02	no	up	_	_	_	_	_
c30454_g2	24	129	1.122	7.722	2.68	1.73E-03	7.26E-02	no	up	hCG1999844, partial [Homo sapiens]	_	_	_	_
c26491_g1	42	211	1.661	8.426	2.28	1.74E-03	7.30E-02	no	up	conserved hypothetical protein [Pediculus humanus corporis]	_	_	_	_
c5613_g1	57	7	3.873	0.491	-2.75	1.75E-03	7.30E-02	no	down	_	_	_	_	_
c21045_g1	8	51	0.755	4.941	2.56	1.75E-03	7.30E-02	no	up	_	_	_	_	_
c25075_g1	100	14	9.526	1.131	-2.97	1.76E-03	7.32E-02	no	down	_	_	_	_	_
c13512_g1	1097	193	37.887	6.915	-2.44	1.79E-03	7.44E-02	no	down	serine protease inhibitor [Palaemon carinicauda]	RecName: Full=Alpha-1-antiproteinase F; Short=APF; AltName: Full=Alpha-1-antitrypsin; AltName: Full=Alpha-1-proteinase inhibitor; Flags: Precursor	_	SERPINB	PF00079.15|Serpin|Serpin (serine protease inhibitor)|m.24799:41-406
c30696_g1	70	334	3.215	15.888	2.27	1.79E-03	7.45E-02	no	up	_	_	_	_	_
c34040_g1	530	2418	7.39	31.239	2.06	1.81E-03	7.50E-02	no	up	Protein CBG25357 [Caenorhabditis briggsae]	_	_	_	PF05380.8|Peptidase_A17|Pao retrotransposon peptidase|m.426:775-841;PF00078.22|RVT_1|Reverse transcriptase (RNA-dependent DNA polymerase)|m.426:603-723;PF05380.8|Peptidase_A17|Pao retrotransposon peptidase|m.427:5-71;PF03564.10|DUF1759|Protein of unknown function (DUF1759)|m.428:129-189
c52465_g1	4	36	0.367	3.383	2.9	1.81E-03	7.50E-02	no	up	_	_	_	_	_
c26372_g1	73	9	2.514	0.324	-2.62	1.82E-03	7.52E-02	no	down	_	_	_	_	_
c1536_g1	73	9	3.668	0.463	-2.74	1.82E-03	7.52E-02	no	down	hypothetical protein DAPPUDRAFT_308200 [Daphnia pulex]	_	_	_	_
c61395_g1	470	81	21.381	3.819	-2.45	1.83E-03	7.55E-02	no	down	Epidermal retinal dehydrogenase 2 [Crassostrea gigas]	RecName: Full=Epidermal retinol dehydrogenase 2; Short=EPHD-2; Short=RDH-E2; AltName: Full=Retinal short-chain dehydrogenase reductase 2; Short=retSDR2; AltName: F	_	SDR16C5	PF00106.20|adh_short|short chain dehydrogenase|m.15778:108-273;PF08659.5|KR|KR domain|m.15778:109-258;PF13561.1|adh_short_C2|Enoyl-(Acyl carrier protein) reductase|m.15778:116-244
c31359_g1	1100	4969	27.908	130.972	2.23	1.87E-03	7.69E-02	no	up	_	_	_	_	_
c28590_g1	5	41	0.55	4.626	2.86	1.87E-03	7.69E-02	no	up	_	_	_	_	_
c61482_g1	2	26	0.216	2.837	3.22	1.88E-03	7.69E-02	no	up	_	_	_	_	_
c24536_g1	2	26	0.27	3.569	3.31	1.88E-03	7.69E-02	no	up	_	_	_	_	_
c46349_g1	28	2	7.94	0.575	-3.57	1.88E-03	7.69E-02	no	down	_	_	_	_	_
c40649_g1	25	132	13.679	71.952	2.39	1.89E-03	7.70E-02	no	up	_	_	_	_	_
c24017_g1	231	38	4.639	0.788	-2.42	1.89E-03	7.70E-02	no	down	_	_	_	_	_
c25375_g2	199	32	8.63	1.437	-2.51	1.89E-03	7.70E-02	no	down	_	_	_	_	_
c14166_g1	6	46	0.55	4.338	2.77	1.91E-03	7.76E-02	no	up	_	_	_	_	_
c62589_g1	6	46	0.313	2.503	2.66	1.91E-03	7.76E-02	no	up	projectin [Procambarus clarkii]	RecName: Full=Twitchin; AltName: Full=Uncoordinated protein 22 [Caenorhabditis elegans]	_	_	PF00041.16|fn3|Fibronectin type III domain|m.33655:24-108;PF00041.16|fn3|Fibronectin type III domain|m.33655:222-300;PF00041.16|fn3|Fibronectin type III domain|m.33655:319-366;PF07679.11|I-set|Immunoglobulin I-set domain|m.33655:128-213
c27522_g1	6	46	1.208	7.212	2.48	1.91E-03	7.76E-02	no	up	_	_	_	_	_
c28441_g1	75	353	10.292	49.88	2.27	1.94E-03	7.87E-02	no	up	_	_	_	_	_
c18161_g1	37	183	15.567	77.894	2.32	1.95E-03	7.88E-02	no	up	_	_	_	_	_
c21503_g1	151	24	4.962	0.816	-2.47	1.97E-03	7.92E-02	no	down	clip domain serine proteinase 2 [Portunus trituberculatus]	RecName: Full=Serine proteinase stubble; AltName: Full=Protein stubble-stubbloid; Contains: RecName: Full=Serine proteinase stubble non-catalytic chain; Contains: R	_	_	PF00089.21|Trypsin|Trypsin|m.30021:127-363
c22352_g1	129	20	3.884	0.621	-2.47	1.97E-03	7.92E-02	no	down	sodium-dependent phosphate transporter [Aedes aegypti]	RecName: Full=Sialin; AltName: Full=H(+)/nitrate cotransporter; AltName: Full=H(+)/sialic acid cotransporter; Short=AST; AltName: Full=Membrane glycoprotein HP59;	_	SLC17A	PF07690.11|MFS_1|Major Facilitator Superfamily|m.11705:48-442
c19640_g2	71	9	2.751	0.362	-2.63	1.98E-03	7.92E-02	no	down	_	_	_	_	_
c56182_g1	11	65	0.464	2.846	2.38	1.98E-03	7.92E-02	no	up	hypothetical protein DAPPUDRAFT_326098 [Daphnia pulex]	RecName: Full=Beta-galactosidase-1-like protein 2; Flags: Precursor [Mus musculus]	_	_	PF01301.14|Glyco_hydro_35|Glycosyl hydrolases family 35|m.596:15-281
c19995_g1	11	65	1.046	6.387	2.5	1.98E-03	7.92E-02	no	up	_	_	_	_	_
c29543_g1	11	65	0.852	5.191	2.47	1.98E-03	7.92E-02	no	up	PREDICTED: flocculation protein FLO11-like [Poecilia formosa]	RecName: Full=Cell wall protein DAN4; AltName: Full=Delayed anaerobic protein 4; Flags: Precursor [Saccharomyces cerevisiae S288c]	_	_	_
c29471_g2	93	13	2.47	0.362	-2.48	1.98E-03	7.94E-02	no	down	hypothetical protein DAPPUDRAFT_318357 [Daphnia pulex]	RecName: Full=Putative neutral sphingomyelinase [Drosophila melanogaster]	_	SMPD2	PF03372.18|Exo_endo_phos|Endonuclease/Exonuclease/phosphatase family|m.28038:20-157
c22767_g1	202	33	33.464	5.784	-2.51	2.01E-03	8.02E-02	no	down	_	_	_	_	_
c25157_g1	34	3	3.959	0.241	-3.57	2.02E-03	8.02E-02	no	down	_	_	_	_	_
c32820_g1	34	168	2.168	10.938	2.28	2.02E-03	8.02E-02	no	up	_	_	_	_	_
c16073_g1	1	20	0.194	3.893	3.76	2.04E-03	8.02E-02	no	up	_	_	_	_	_
c61763_g1	1	20	0.097	2.021	3.43	2.04E-03	8.02E-02	no	up	_	_	_	_	_
c3575_g1	1	20	0.162	3.374	3.73	2.04E-03	8.02E-02	no	up	_	_	_	_	_
c59304_g1	1	20	0.162	3.374	3.73	2.04E-03	8.02E-02	no	up	_	_	_	_	_
c15892_g1	1	20	0.097	2.215	3.55	2.04E-03	8.02E-02	no	up	hypothetical protein DAPPUDRAFT_333779 [Daphnia pulex]	RecName: Full=Carotenoid isomerooxygenase; AltName: Full=Beta-carotene 15,15'-monooxygenase and retinoid isomerase; AltName: Full=Beta-carotene dioxygenase and re	_	BCMO1, BCDO1	PF03055.10|RPE65|Retinal pigment epithelial membrane protein|m.24987:9-98
c4074_g1	1	20	0.205	4.283	3.85	2.04E-03	8.02E-02	no	up	_	_	_	_	_
c34438_g1	22	1	1.812	0.083	-3.39	2.04E-03	8.02E-02	no	down	SID-1-like protein [Litopenaeus vannamei]	_	_	_	PF13965.1|SID-1_RNA_chan|dsRNA-gated channel SID-1|m.268:5-117
c16885_g3	22	1	12.827	0.575	-4.26	2.04E-03	8.02E-02	no	down	MULTISPECIES: hypothetical protein [Bacillus]	RecName: Full=Uncharacterized proline-rich protein	_	_	_
c24817_g1	627	111	16.246	2.985	-2.41	2.05E-03	8.06E-02	no	down	PREDICTED: laccase-1 isoform X1 [Bombyx mori]	RecName: Full=Laccase-11; AltName: Full=Benzenediol:oxygen oxidoreductase 11; AltName: Full=Diphenol oxidase 11; AltName: Full=Urishiol oxidase 11; Flags: Precurso	_	_	PF07731.9|Cu-oxidase_2|Multicopper oxidase|m.17478:475-631;PF07732.10|Cu-oxidase_3|Multicopper oxidase|m.17478:77-195;PF00394.17|Cu-oxidase|Multicopper oxidase|m.17478:213-363
c33116_g1	194	876	1.456	6.85	2.16	2.07E-03	8.13E-02	no	up	Cadherin-87A, partial [Zootermopsis nevadensis]	RecName: Full=Cadherin-87A; Flags: Precursor [Drosophila melanogaster]	_	_	PF00028.12|Cadherin|Cadherin domain|m.9869:39-118;PF00028.12|Cadherin|Cadherin domain|m.9869:252-347;PF00028.12|Cadherin|Cadherin domain|m.9869:362-463;PF00028.12|Cadherin|Cadherin domain|m.9869:477-576;PF00028.12|Cadherin|Cadherin domain|m.9869:591-680;PF00028.12|Cadherin|Cadherin domain|m.9869:695-784;PF00028.12|Cadherin|Cadherin domain|m.9869:801-907;PF00028.12|Cadherin|Cadherin domain|m.9869:…
c20439_g1	21	111	0.82	4.514	2.33	2.08E-03	8.13E-02	no	up	C type lectin containing domain protein [Litopenaeus vannamei]	RecName: Full=Low-density lipoprotein receptor-related protein; Short=LRP; Flags: Precursor [Caenorhabditis elegans]	_	_	PF00059.16|Lectin_C|Lectin C-type domain|m.4419:179-319
c23999_g1	84	391	0.992	4.783	2.16	2.08E-03	8.13E-02	no	up	PREDICTED: aminopeptidase N-like [Nasonia vitripennis]	RecName: Full=Aminopeptidase N; Short=AP-N; Short=pAPN; AltName: Full=Alanyl aminopeptidase; AltName: Full=Aminopeptidase M; Short=AP-M; AltName: Full=Microsomal ami	_	ANPEP	PF01433.15|Peptidase_M1|Peptidase family M1|m.29412:151-547;PF11838.3|ERAP1_C|ERAP1-like C-terminal domain|m.29412:695-1013;PF13485.1|Peptidase_MA_2|Peptidase MA superfamily|m.29412:426-570
c12057_g1	191	31	5.653	0.955	-2.45	2.08E-03	8.13E-02	no	down	_	_	_	_	PF13895.1|Ig_2|Immunoglobulin domain|m.12866:42-114;PF13895.1|Ig_2|Immunoglobulin domain|m.12866:134-224;PF13927.1|Ig_3|Immunoglobulin domain|m.12866:33-102;PF13927.1|Ig_3|Immunoglobulin domain|m.12866:132-221;PF07686.12|V-set|Immunoglobulin V-set domain|m.12866:134-225
c15519_g1	15	83	0.809	4.644	2.38	2.12E-03	8.27E-02	no	up	_	_	_	_	_
c19918_g1	44	5	8.08	0.936	-2.98	2.13E-03	8.29E-02	no	down	_	_	_	_	_
c20788_g1	44	5	2.514	0.297	-2.72	2.13E-03	8.29E-02	no	down	_	_	_	_	_
c29141_g1	148	24	24.326	4.005	-2.57	2.13E-03	8.29E-02	no	down	_	_	_	_	_
c26073_g1	992	179	27.045	5.071	-2.39	2.15E-03	8.33E-02	no	down	conserved hypothetical protein [Culex quinquefasciatus]	RecName: Full=Nuclear factor interleukin-3-regulated protein; AltName: Full=E4 promoter-binding protein 4 [Rattus norvegicus]	conserved hypothetical protein	VRI	PF07716.10|bZIP_2|Basic region leucine zipper|m.23228:116-167;PF00170.16|bZIP_1|bZIP transcription factor|m.23228:123-170
c26926_g1	1423	259	91.383	17.214	-2.4	2.16E-03	8.36E-02	no	down	predicted protein [Nematostella predicted protein [Nematostella vectensis]	_	_	_	_
c33901_g1	93	425	3.463	14.646	2.05	2.17E-03	8.38E-02	no	up	_	_	_	_	_
c21961_g2	22	115	0.68	3.671	2.27	2.17E-03	8.38E-02	no	up	Beta-hexosaminidase subunit beta [Zootermopsis nevadensis]	RecName: Full=Beta-hexosaminidase subunit alpha; AltName: Full=Beta-N-acetylhexosaminidase subunit alpha; Short=Hexosaminidase subunit A; AltName: Full=N-acetyl-be	_	HEXA_B	PF00728.17|Glyco_hydro_20|Glycosyl hydrolase family 20, catalytic domain|m.30053:184-506;PF14845.1|Glycohydro_20b2|beta-acetyl hexosaminidase like|m.30053:40-163
c32737_g1	310	1377	3.128	14.248	2.15	2.19E-03	8.44E-02	no	up	taurine transporter [Euphausia superba]	RecName: Full=Sodium- and chloride-dependent GABA transporter 2; Short=GAT-2; AltName: Full=Sodium- and chloride-dependent GABA transporter 3; Short=GAT-3; AltName:	solute carrier family 6 (neurotransmitter transporter, GABA), member 13	SLC6A6S	PF00209.13|SNF|Sodium:neurotransmitter symporter family|m.3316:87-368;PF00209.13|SNF|Sodium:neurotransmitter symporter family|m.3317:13-225
c22063_g1	389	68	56.15	10.085	-2.47	2.20E-03	8.49E-02	no	down	_	_	_	_	_
c61275_g1	16	87	0.593	3.356	2.32	2.25E-03	8.63E-02	no	up	_	_	_	_	_
c19971_g1	16	87	0.583	3.263	2.3	2.25E-03	8.63E-02	no	up	_	_	_	_	_
c3371_g1	2	25	0.129	1.678	2.96	2.28E-03	8.75E-02	no	up	hemocyanin beta subunit 1 [Atyopsis moluccensis]	RecName: Full=Hemocyanin A chain [Panulirus interruptus]	_	_	_
c11030_g1	27	2	3.657	0.278	-3.31	2.28E-03	8.75E-02	no	down	_	_	_	_	_
c33017_g3	824	150	38.038	7.24	-2.38	2.29E-03	8.76E-02	no	down	_	_	_	_	_
c29973_g1	95	430	4.66	21.858	2.21	2.31E-03	8.81E-02	no	up	_	_	_	_	_
c28776_g1	39	187	1.78	8.871	2.25	2.32E-03	8.83E-02	no	up	PREDICTED: hyaluronidase-like [Acyrthosiphon pisum]	RecName: Full=Hyaluronidase; Short=Hya; AltName: Full=Allergen Dol m II; AltName: Full=Hyaluronoglucosaminidase; AltName: Allergen=Dol m 2	_	hya	PF01630.13|Glyco_hydro_56|Hyaluronidase|m.13503:45-350
c34796_g1	11	63	1.111	6.554	2.46	2.34E-03	8.90E-02	no	up	_	_	_	_	_
c27963_g1	18	95	1.802	9.826	2.38	2.35E-03	8.92E-02	no	up	_	_	_	_	_
c29863_g1	57	264	2.309	12.876	2.43	2.37E-03	8.97E-02	no	up	hypothetical protein DAPPUDRAFT_210350 [Daphnia pulex]	RecName: Full=Glucose-6-phosphate translocase; AltName: Full=Glucose-5-phosphate transporter; AltName: Full=Solute carrier family 37 member 4; AltName: Full=Transfo	glucose-6-phosphate translocase, putative	SLC37A4	PF07690.11|MFS_1|Major Facilitator Superfamily|m.26238:54-435
c1347_g1	3	30	0.173	1.761	2.77	2.39E-03	8.97E-02	no	up	_	_	_	_	_
c14249_g1	3	30	0.485	5.033	3.13	2.39E-03	8.97E-02	no	up	_	_	_	_	_
c56669_g1	3	30	0.162	1.65	2.74	2.39E-03	8.97E-02	no	up	projectin [Procambarus clarkii]	RecName: Full=Twitchin; AltName: Full=Uncoordinated protein 22 [Caenorhabditis elegans]	_	_	PF00041.16|fn3|Fibronectin type III domain|m.590:2-65;PF00041.16|fn3|Fibronectin type III domain|m.590:179-257;PF00041.16|fn3|Fibronectin type III domain|m.590:276-359;PF07679.11|I-set|Immunoglobulin I-set domain|m.590:81-170
c10068_g1	3	30	0.615	6.239	3.15	2.39E-03	8.97E-02	no	up	_	_	_	_	_
c13459_g1	3	30	0.27	2.781	2.96	2.39E-03	8.97E-02	no	up	_	_	_	_	_
c21305_g1	33	3	3.269	0.324	-2.99	2.39E-03	8.97E-02	no	down	_	_	_	_	_
c20562_g1	33	3	2.643	0.25	-2.97	2.39E-03	8.97E-02	no	down	_	_	_	_	_
c25709_g1	95	14	6.084	0.927	-2.59	2.39E-03	8.98E-02	no	down	hypothetical protein PTSG_06597 [Salpingoeca rosetta]	_	_	_	_
c10703_g1	6	44	0.313	2.392	2.59	2.42E-03	9.04E-02	no	up	_	_	_	_	_
c7007_g1	4	34	1.489	12.737	3.01	2.42E-03	9.04E-02	no	up	_	_	_	_	_
c44551_g1	4	34	0.28	2.466	2.76	2.42E-03	9.04E-02	no	up	hypothetical protein DAPPUDRAFT_48646 [Daphnia pulex]	RecName: Full=BTB/POZ domain-containing protein KCTD15; AltName: Full=Potassium channel tetramerization domain-containing protein 15	potassium channel tetramerization domain-containing protein, putative	_	_
c6332_g1	38	4	7.142	0.769	-3.06	2.42E-03	9.04E-02	no	down	_	_	_	_	_
c30333_g3	5	39	0.917	7.332	2.87	2.43E-03	9.05E-02	no	up	_	_	_	_	_
c22754_g1	14	76	0.485	2.707	2.26	2.44E-03	9.09E-02	no	up	Beta-glucuronidase [Zootermopsis nevadensis]	RecName: Full=Beta-glucuronidase; Flags: Precursor	_	uidA, GUSB	PF02836.12|Glyco_hydro_2_C|Glycosyl hydrolases family 2, TIM barrel domain|m.11991:308-537;PF02837.13|Glyco_hydro_2_N|Glycosyl hydrolases family 2, sugar binding domain|m.11991:18-201;PF00703.16|Glyco_hydro_2|Glycosyl hydrolases family 2|m.11991:203-301
c29041_g1	14	76	0.442	2.475	2.25	2.44E-03	9.09E-02	no	up	_	_	_	_	_
c22994_g1	65	298	1.953	9.288	2.19	2.48E-03	9.20E-02	no	up	_	_	_	_	_
c7843_g1	224	39	8.005	1.446	-2.39	2.53E-03	9.39E-02	no	down	_	_	_	_	_
c28788_g1	134	22	4.196	0.714	-2.4	2.57E-03	9.51E-02	no	down	_	_	_	_	_
c22794_g1	63	8	13.129	1.706	-2.87	2.58E-03	9.51E-02	no	down	_	_	_	_	_
c19457_g1	1	19	0.076	1.585	3.26	2.59E-03	9.51E-02	no	up	_	_	_	_	_
c18636_g1	1	19	0.162	5.858	4.51	2.59E-03	9.51E-02	no	up	_	_	_	_	_
c57309_g1	1	19	0.28	5.349	3.84	2.59E-03	9.51E-02	no	up	_	_	_	_	_
c2354_g1	21	1	3.668	0.176	-3.77	2.59E-03	9.51E-02	no	down	_	_	_	_	_
c19800_g1	21	1	4.65	0.222	-3.88	2.59E-03	9.51E-02	no	down	_	_	_	_	_
c16446_g1	21	1	3.733	0.185	-3.75	2.59E-03	9.51E-02	no	down	hypothetical protein H257_05523 [Aphanomyces astaci]	RecName: Full=Turripeptide Pal9.2; Flags: Precursor	_	_	_
c33642_g1	3440	652	60.94	12.004	-2.33	2.60E-03	9.51E-02	no	down	_	_	_	_	_
c23314_g1	42	197	0.572	2.781	2.1	2.62E-03	9.59E-02	no	up	_	_	_	_	_
c22774_g1	9	52	0.982	5.877	2.47	2.63E-03	9.59E-02	no	up	_	_	_	_	_
c34021_g1	2866	12173	28.221	124.771	2.14	2.66E-03	9.70E-02	no	up	_	_	_	_	_
c4250_g1	221	952	7.142	31.934	2.15	2.72E-03	9.92E-02	no	up	amylase [Litopenaeus vannamei]	RecName: Full=Alpha-amylase 1; AltName: Full=1,4-alpha-D-glucan glucanohydrolase 1; AltName: Full=Salivary and hepatic alpha-amylase; Flags: Precursor [Mus musculu	amylase 1, salivary Gene	E3.2.1.1, amyA, malS	PF00128.19|Alpha-amylase|Alpha amylase, catalytic domain|m.31093:61-356;PF02806.13|Alpha-amylase_C|Alpha amylase, C-terminal all-beta domain|m.31093:435-519
c13503_g1	5	38	0.28	2.225	2.61	2.77E-03	1.00E-01	no	up	PREDICTED: UNC93-like protein-like [Bombus impatiens]	RecName: Full=UNC93-like protein [Drosophila melanogaster]	_	_	_
c32272_g3	5	38	0.464	3.662	2.74	2.77E-03	1.00E-01	no	up	_	_	_	_	_
c27892_g1	11	61	0.496	2.837	2.3	2.77E-03	1.00E-01	no	up	_	_	_	_	_
c27483_g1	69	306	3.01	8.621	1.49	2.77E-03	1.00E-01	no	up	Pc12g07000 [Penicillium rubens Wisconsin 54-1255]	_	_	_	_
c31970_g1	29	137	1.456	7.119	2.21	2.78E-03	1.00E-01	no	up	_	_	_	_	_
c1769_g1	2	24	0.788	9.455	3.43	2.79E-03	1.00E-01	no	up	_	_	_	_	_
c12564_g1	2	24	0.615	7.369	3.38	2.79E-03	1.00E-01	no	up	_	_	_	_	_
c14995_g1	2	24	0.432	5.293	3.34	2.79E-03	1.00E-01	no	up	prophenoloxidase [Macrobrachium nipponense]	RecName: Full=Phenoloxidase subunit 1; AltName: Full=proPO-P1 [Manduca sexta]	_	TYR	PF03723.9|Hemocyanin_C|Hemocyanin, ig-like domain|m.21359:66-136;PF00372.14|Hemocyanin_M|Hemocyanin, copper containing domain|m.21359:3-59
c11811_g1	26	2	2.46	0.195	-3.12	2.79E-03	1.00E-01	no	down	_	_	_	_	_
c25465_g1	314	57	13.528	2.549	-2.36	2.81E-03	1.01E-01	no	down	sugar transporter [Aedes TRET1_AEDAE RecName: Full=Facilitated trehalose transporter Tret1 [Aedes aegypti]	RecName: Full=Facilitated trehalose transporter Tret1 [Aedes aegypti]	_	TRET1	PF00083.19|Sugar_tr|Sugar (and other) transporter|m.23688:5-397;PF07690.11|MFS_1|Major Facilitator Superfamily|m.23688:7-349
c17684_g1	4	33	0.345	2.957	2.78	2.81E-03	1.01E-01	no	up	_	_	_	_	_
c61517_g1	3	29	0.237	2.419	2.9	2.83E-03	1.01E-01	no	up	_	_	_	_	_
c40207_g1	3	29	0.216	2.188	2.86	2.83E-03	1.01E-01	no	up	AGAP001201-PA [Anopheles gambiae str. PEST]	_	conserved hypothetical protein	_	PF07679.11|I-set|Immunoglobulin I-set domain|m.22774:35-122;PF07686.12|V-set|Immunoglobulin V-set domain|m.22774:40-122
c18641_g1	31	3	19.31	1.854	-3.31	2.83E-03	1.01E-01	no	down	_	_	_	_	_
c31170_g3	31	3	33.777	3.105	-3.4	2.83E-03	1.01E-01	no	down	_	_	_	_	_
c22618_g1	141	24	21.22	3.708	-2.49	2.86E-03	1.02E-01	no	down	RecName: Full=Serum amyloid A-5 protein [Mesocricetus auratus]	RecName: Full=Serum amyloid A-5 protein [Mesocricetus auratus]	Amyloid protein A (Amyloid fibril protein AA); Major acute phase reactant. Apolipoprotein of [...]	SAA	PF00277.13|SAA|Serum amyloid A protein|m.12085:11-110
c32288_g1	42	193	1.726	8.176	2.18	2.93E-03	1.04E-01	no	up	PREDICTED: uncharacterized protein LOC100890510 [Strongylocentrotus purpuratus]	_	_	_	PF04500.11|FLYWCH|FLYWCH zinc finger domain|m.2853:40-85;PF10551.4|MULE|MULE transposase domain|m.2853:224-301
c19218_g1	3330	645	129.464	26.02	-2.31	2.96E-03	1.05E-01	no	down	TolA domain-containing protein [Bartonella bacilliformis]	RecName: Full=Kunitz-type serine protease inhibitor TCI; AltName: Full=Trypsin and chymotrypsin bi-functional serine protease inhibitor; Short=OH-TCI; Flags: Prec	_	_	PF00014.18|Kunitz_BPTI|Kunitz/Bovine pancreatic trypsin inhibitor domain|m.31372:29-80
c54999_g1	55	245	1.963	9.075	2.15	2.97E-03	1.06E-01	no	up	hypothetical protein CAPTEDRAFT_177977 [Capitella teleta]	RecName: Full=Alpha-L-fucosidase; AltName: Full=Alpha-L-fucoside fucohydrolase; Flags: Precursor	hypothetical LOC592142	FUCA	PF01120.12|Alpha_L_fucos|Alpha-L-fucosidase|m.29867:17-366
c47502_g1	8	47	0.367	2.206	2.3	2.98E-03	1.06E-01	no	up	_	_	_	_	_
c3657_g1	8	47	0.41	2.484	2.34	2.98E-03	1.06E-01	no	up	_	_	_	_	_
c31638_g1	23	113	2.416	11.096	2.15	2.99E-03	1.06E-01	no	up	PREDICTED: uncharacterized protein LOC102079537 [Oreochromis niloticus]	_	_	_	_
c13086_g1	162	691	1.003	4.468	2.05	3.00E-03	1.06E-01	no	up	projectin [Procambarus clarkii]	RecName: Full=Twitchin; AltName: Full=Uncoordinated protein 22 [Caenorhabditis elegans]	similar to CG32019-PA	_	PF07679.11|I-set|Immunoglobulin I-set domain|m.24604:21-105;PF07679.11|I-set|Immunoglobulin I-set domain|m.24604:413-502;PF07679.11|I-set|Immunoglobulin I-set domain|m.24604:506-593;PF07679.11|I-set|Immunoglobulin I-set domain|m.24604:803-892;PF07679.11|I-set|Immunoglobulin I-set domain|m.24604:911-988;PF07679.11|I-set|Immunoglobulin I-set domain|m.24604:1466-1555;PF07679.11|I-set|Immunoglobulin …
c4416_g1	129	550	3.938	17.409	2.12	3.05E-03	1.07E-01	no	up	_	_	_	_	_
c44679_g1	105	17	2.956	0.501	-2.35	3.07E-03	1.08E-01	no	down	unknown [Dendroctonus ponderosae]	_	_	SDCCAG10	_
c27096_g1	51	226	4.606	21.07	2.17	3.08E-03	1.08E-01	no	up	gamma-interferon-inducible lysosomal thiol reductase [Fenneropenaeus merguiensis]	RecName: Full=Gamma-interferon-inducible-lysosomal thiol reductase; Flags: Precursor [Sus scrofa]	_	IFI30, GILT	PF03227.11|GILT|Gamma interferon inducible lysosomal thiol reductase (GILT)|m.32882:25-131
c27405_g3	434	82	25.697	5.043	-2.33	3.11E-03	1.09E-01	no	down	_	_	_	_	_
c33969_g2	10	55	4.153	18.604	2.14	3.11E-03	1.09E-01	no	up	_	_	_	_	_
c8523_g1	4572	896	142.938	29.079	-2.29	3.11E-03	1.09E-01	no	down	hypothetical protein [Plasmodium yoelii yoelii 17XNL]	_	_	_	_
c22024_g1	506	96	43.151	8.454	-2.34	3.14E-03	1.10E-01	no	down	_	_	_	_	_
c18372_g1	5	37	0.367	2.809	2.64	3.17E-03	1.11E-01	no	up	Retrovirus polyprotein [Dicentrarchus labrax]	_	annotation not avaliable	_	_
c33216_g1	808	156	23.302	4.709	-2.28	3.17E-03	1.11E-01	no	down	_	_	_	_	_
c24831_g1	648	124	7.336	1.845	-1.93	3.21E-03	1.12E-01	no	down	Thrombospondin-3 precursor, putative [Pediculus humanus corporis]	RecName: Full=Cartilage oligomeric matrix protein; Short=COMP; Flags: Precursor [Bos taurus]	thrombospondin	THBS2S	PF05735.7|TSP_C|Thrombospondin C-terminal region|m.17209:853-1053;PF02412.13|TSP_3|Thrombospondin type 3 repeat|m.17209:605-640;PF02412.13|TSP_3|Thrombospondin type 3 repeat|m.17209:667-702;PF02412.13|TSP_3|Thrombospondin type 3 repeat|m.17209:702-725;PF02412.13|TSP_3|Thrombospondin type 3 repeat|m.17209:727-763;PF02412.13|TSP_3|Thrombospondin type 3 repeat|m.17209:765-799;PF02412.13|TSP_3|Thromb…
c24620_g1	131	554	11.37	49.667	2.12	3.21E-03	1.12E-01	no	up	PREDICTED: gamma-interferon-inducible lysosomal thiol reductase [Phoenix dactylifera]	_	_	_	_
c26258_g1	1753	7204	8.49	36.319	2.08	3.24E-03	1.13E-01	no	up	beta-1,3-glucan-binding protein precursor [Astacus astacus]	RecName: Full=Apolipophorins; Contains: RecName: Full=Apolipophorin-2; AltName: Full=Apolipophorin II; AltName: Full=apoLp-2; Contains: RecName: Full=Apolipophorin	_	_	PF01347.17|Vitellogenin_N|Lipoprotein amino terminal region|m.32343:38-567;PF09172.6|DUF1943|Domain of unknown function (DUF1943)|m.32343:599-875;PF06448.6|DUF1081|Domain of Unknown Function (DUF1081)|m.32343:898-975
c12454_g1	4	32	0.626	5.469	2.94	3.27E-03	1.13E-01	no	up	_	_	_	_	_
c21408_g1	4	32	1.748	3.263	0.86	3.27E-03	1.13E-01	no	up	PREDICTED: RNA-directed DNA polymerase from mobile element jockey-like [Nasonia vitripennis]	_	_	_	_
c28447_g1	626	120	9.375	1.872	-2.26	3.29E-03	1.14E-01	no	down	PREDICTED: uncharacterized protein LOC100880435 [Megachile rotundata]	RecName: Full=Group 3 secretory phospholipase A2; AltName: Full=Group III secretory phospholipase A2; Short=GIII sPLA2; Short=sPLA2-III; AltName: Full=Phosphatidy	secretory Phospholipase A2, putative	PLA2G, SPLA2	PF05826.7|Phospholip_A2_2|Phospholipase A2|m.13278:204-302
c8702_g1	219	40	9.558	1.808	-2.34	3.29E-03	1.14E-01	no	down	_	_	_	_	_
c6024_g1	20	1	9.385	0.473	-4.05	3.33E-03	1.14E-01	no	down	_	_	_	_	_
c44983_g1	20	1	2.104	0.111	-3.38	3.33E-03	1.14E-01	no	down	_	_	_	_	_
c3890_g1	20	1	5.707	0.287	-3.91	3.33E-03	1.14E-01	no	down	_	_	_	_	_
c47575_g1	20	1	1.802	0.093	-3.3	3.33E-03	1.14E-01	no	down	_	_	_	_	_
c18175_g1	20	1	4.908	0.176	-4.18	3.33E-03	1.14E-01	no	down	_	_	_	_	_
c45914_g1	20	1	3.182	0.167	-3.62	3.33E-03	1.14E-01	no	down	_	_	_	_	_
c20336_g1	7	46	1.025	8.751	2.98	3.33E-03	1.14E-01	no	up	hypothetical protein EPH_0033660 [Eimeria praecox]	RecName: Full=Adenylate cyclase, terminal-differentiation specific; AltName: Full=ACB; AltName: Full=ATP pyrophosphate-lyase; AltName: Full=Adenylyl cyclase [Dictyo	_	MLL2, ALR	_
c29831_g1	152	26	11.726	2.076	-2.44	3.34E-03	1.14E-01	no	down	_	_	_	_	_
c19657_g1	65	283	20.648	91.057	2.14	3.35E-03	1.14E-01	no	up	hemocyanin [Macrobrachium nipponense]	RecName: Full=Hemocyanin B chain [Panulirus interruptus]	_	_	PF00372.14|Hemocyanin_M|Hemocyanin, copper containing domain|m.31753:1-113
c24657_g1	666	129	15.826	3.18	-2.28	3.38E-03	1.15E-01	no	down	PREDICTED: uncharacterized protein YJR142W-like [Bombus terrestris]	RecName: Full=Nudix hydrolase 20, chloroplastic; Short=AtNUDT20; Flags: Precursor [Arabidopsis thaliana]	_	_	PF00293.23|NUDIX|NUDIX domain|m.17035:164-283
c32610_g1	447	85	11.111	2.188	-2.29	3.38E-03	1.15E-01	no	down	PREDICTED: C-X-C chemokine receptor type 5-like [Acyrthosiphon pisum]	RecName: Full=Opsin, ultraviolet-sensitive; AltName: Full=UV-sensitive opsin; Short=AmUVop; Short=BUVOPS	_	OPN4, Rh2_7	PF00001.16|7tm_1|7 transmembrane receptor (rhodopsin family)|m.3518:101-359;PF10320.4|7TM_GPCR_Srsx|Serpentine type 7TM GPCR chemoreceptor Srsx|m.3518:96-372
c33059_g1	84	13	13.344	1.613	-2.97	3.39E-03	1.15E-01	no	down	calcium binding egf domain containing protein [Acanthamoeba castellanii str. Neff]	_	_	_	PF12947.2|EGF_3|EGF domain|m.1500:2-34;PF07645.10|EGF_CA|Calcium-binding EGF domain|m.1500:2-33;PF00059.16|Lectin_C|Lectin C-type domain|m.1500:58-166;PF00008.22|EGF|EGF-like domain|m.1500:5-29
c22555_g1	84	13	24.089	3.782	-2.64	3.39E-03	1.15E-01	no	down	_	_	_	_	_
c32935_g1	641	2623	2.708	11.494	2.05	3.39E-03	1.15E-01	no	up	Laminin subunit alpha, partial [Zootermopsis nevadensis]	RecName: Full=Laminin subunit alpha; AltName: Full=Laminin A chain; Flags: Precursor [Drosophila melanogaster]	_	LAMA3_5	PF00053.19|Laminin_EGF|Laminin EGF-like (Domains III and V)|m.3885:280-327;PF00053.19|Laminin_EGF|Laminin EGF-like (Domains III and V)|m.3885:339-394;PF00053.19|Laminin_EGF|Laminin EGF-like (Domains III and V)|m.3885:409-450;PF00053.19|Laminin_EGF|Laminin EGF-like (Domains III and V)|m.3885:454-496;PF00053.19|Laminin_EGF|Laminin EGF-like (Domains III and V)|m.3885:500-542;PF00053.19|Laminin_EGF|L…
c28971_g1	81	347	4.768	20.866	2.11	3.40E-03	1.15E-01	no	up	C-type lectin 1 [Marsupenaeus japonicus]	_	_	_	PF00059.16|Lectin_C|Lectin C-type domain|m.13814:47-160;PF00059.16|Lectin_C|Lectin C-type domain|m.13814:198-281
c15525_g1	2	23	0.227	2.688	3.09	3.43E-03	1.15E-01	no	up	_	_	_	_	_
c14700_g1	2	23	0.194	2.336	3.05	3.43E-03	1.15E-01	no	up	_	_	_	_	_
c22340_g1	2	23	0.324	3.875	3.23	3.43E-03	1.15E-01	no	up	_	_	_	_	_
c8476_g1	2	23	0.367	4.338	3.25	3.43E-03	1.15E-01	no	up	_	_	_	_	_
c45925_g1	2	23	0.162	1.928	2.95	3.43E-03	1.15E-01	no	up	_	_	_	_	_
c30232_g1	25	2	3.538	0.287	-3.23	3.43E-03	1.15E-01	no	down	_	_	_	_	_
c30082_g1	25	119	1.694	8.352	2.24	3.46E-03	1.16E-01	no	up	_	_	_	_	_
c31774_g2	45	6	7.8	1.251	-2.55	3.47E-03	1.16E-01	no	down	_	_	_	_	_
c24285_g1	45	6	2.589	0.362	-2.54	3.47E-03	1.16E-01	no	down	_	_	_	_	_
c27469_g1	41	182	1.187	5.469	2.11	3.53E-03	1.18E-01	no	up	_	_	_	_	_
c18039_g1	11	58	0.345	1.891	2.16	3.60E-03	1.21E-01	no	up	hypothetical protein DAPPUDRAFT_202746 [Daphnia pulex]	_	similar to lethal (2) 01289 CG9432-PB, isoform B	_	PF00085.15|Thioredoxin|Thioredoxin|m.38490:77-154
c27620_g1	328	63	33.604	8.324	-2	3.61E-03	1.21E-01	no	down	_	_	_	_	_
c13779_g1	28	126	0.971	4.524	2.11	3.61E-03	1.21E-01	no	up	_	_	_	_	_
c49908_g1	83	13	2.794	0.454	-2.39	3.63E-03	1.21E-01	no	down	PREDICTED: protein jim lovell [Tribolium castaneum]	RecName: Full=Protein jim lovell; AltName: Full=Protein TKR; AltName: Full=Tyrosine kinase-related; Short=dTKR [Drosophila melanogaster]	_	_	PF00651.26|BTB|BTB/POZ domain|m.5421:32-124
c353_g1	5	36	0.626	4.644	2.71	3.63E-03	1.21E-01	no	up	_	_	_	_	_
c26725_g1	1097	218	43.367	8.945	-2.26	3.66E-03	1.22E-01	no	down	_	_	_	_	_
c19624_g1	31	139	0.928	4.301	2.1	3.67E-03	1.22E-01	no	up	_	_	_	_	_
c31612_g6	7	45	0.658	4.375	2.56	3.73E-03	1.23E-01	no	up	_	_	_	_	_
c23812_g1	7	45	0.604	3.865	2.49	3.73E-03	1.23E-01	no	up	_	_	_	_	_
c47437_g1	8	45	0.529	3.05	2.32	3.73E-03	1.23E-01	no	up	_	_	_	_	_
c23012_g1	148	26	8.555	1.557	-2.38	3.75E-03	1.24E-01	no	down	_	_	_	_	PF00059.16|Lectin_C|Lectin C-type domain|m.12241:128-221
c13420_g1	10	53	0.701	3.875	2.31	3.76E-03	1.24E-01	no	up	_	_	_	_	_
c12787_g1	78	12	2.406	0.38	-2.38	3.76E-03	1.24E-01	no	down	_	_	_	_	_
c1583_g1	227	43	76.96	14.739	-2.38	3.81E-03	1.25E-01	no	down	_	_	_	_	_
c24216_g1	4	31	0.41	3.309	2.74	3.82E-03	1.25E-01	no	up	_	_	_	_	_
c19423_g1	35	4	2.082	0.25	-2.64	3.82E-03	1.25E-01	no	down	_	_	_	_	_
c27479_g1	82	13	29.58	4.737	-2.62	3.89E-03	1.28E-01	no	down	_	_	_	_	_
c31410_g1	60	255	2.567	13.654	2.37	3.90E-03	1.28E-01	no	up	hypothetical protein EAI_01097 [Harpegnathos saltator]	_	_	_	_
c24917_g1	115	20	3.301	0.593	-2.3	3.91E-03	1.28E-01	no	down	Sugar transporter ERD6-like 6 [Camponotus floridanus]	RecName: Full=Facilitated trehalose transporter Tret1-2 homolog [Drosophila sechellia]	_	TRET1	PF00083.19|Sugar_tr|Sugar (and other) transporter|m.16968:77-476;PF07690.11|MFS_1|Major Facilitator Superfamily|m.16968:51-421
c45755_g1	341	1370	77.273	316.84	2.03	3.93E-03	1.28E-01	no	up	cathepsin L [Palaemon varians]	RecName: Full=Digestive cysteine proteinase 3; Flags: Precursor [Homarus americanus]	_	E3.4.22.-	PF08246.7|Inhibitor_I29|Cathepsin propeptide inhibitor domain (I29)|m.25551:20-80
c5804_g1	6	40	0.367	2.54	2.5	3.93E-03	1.28E-01	no	up	_	_	_	_	_
c13141_g1	105	18	3.743	0.667	-2.32	3.94E-03	1.28E-01	no	down	_	_	_	_	_
c17449_g1	9	49	0.863	4.848	2.36	3.95E-03	1.29E-01	no	up	_	_	_	_	_
c32954_g1	406	80	17.972	4.153	-2.09	3.96E-03	1.29E-01	no	down	_	_	_	_	_
c31581_g1	351	68	18.177	3.652	-2.28	3.98E-03	1.29E-01	no	down	_	_	_	_	_
c25092_g1	39	170	3.441	15.48	2.14	4.00E-03	1.29E-01	no	up	chitinase [Pandalopsis japonica]	RecName: Full=Integumentary mucin C.1; AltName: Full=FIM-C.1	_	FBLN1_2	PF01607.19|CBM_14|Chitin binding Peritrophin-A domain|m.16607:47-101;PF01607.19|CBM_14|Chitin binding Peritrophin-A domain|m.16607:106-152
c31665_g2	48	203	4.175	20.282	2.25	4.01E-03	1.29E-01	no	up	_	_	_	_	_
c13604_g1	3	27	0.399	3.708	2.93	4.02E-03	1.29E-01	no	up	_	_	_	_	_
c24268_g1	3	27	0.367	3.374	2.9	4.02E-03	1.29E-01	no	up	_	_	_	_	_
c34267_g1	3	27	0.302	2.818	2.86	4.02E-03	1.29E-01	no	up	_	_	_	_	_
c24186_g1	3	27	0.205	1.882	2.7	4.02E-03	1.29E-01	no	up	_	_	_	_	_
c20911_g1	29	3	3.247	1.047	-1.55	4.02E-03	1.29E-01	no	down	_	_	_	_	_
c28848_g2	29	3	4.973	0.528	-3.01	4.02E-03	1.29E-01	no	down	_	_	_	_	_
c11716_g1	29	3	1.985	0.213	-2.74	4.02E-03	1.29E-01	no	down	PREDICTED: uncharacterized protein LOC102935427 [Chelonia mydas]	_	_	_	_
c33080_g1	386	76	29.159	8.083	-1.84	4.05E-03	1.30E-01	no	down	_	_	_	_	_
c60568_g1	14	69	0.432	2.225	2.13	4.05E-03	1.30E-01	no	up	I-connectin [Procambarus clarkii]	RecName: Full=Titin; AltName: Full=Connectin; AltName: Full=Rhabdomyosarcoma antigen MU-RMS-40.14 [Homo sapiens]	_	_	PF07679.11|I-set|Immunoglobulin I-set domain|m.7487:18-108;PF07679.11|I-set|Immunoglobulin I-set domain|m.7487:124-213;PF07679.11|I-set|Immunoglobulin I-set domain|m.7487:225-316;PF07679.11|I-set|Immunoglobulin I-set domain|m.7487:327-417;PF07679.11|I-set|Immunoglobulin I-set domain|m.7487:471-557;PF13895.1|Ig_2|Immunoglobulin domain|m.7487:24-108;PF13895.1|Ig_2|Immunoglobulin domain|m.7487:127-2…
c29589_g3	102	419	2.805	11.263	1.97	4.07E-03	1.30E-01	no	up	_	_	_	_	_
c30834_g1	34	148	4.24	18.984	2.14	4.14E-03	1.33E-01	no	up	_	_	_	_	_
c19950_g1	5	35	0.453	3.263	2.6	4.17E-03	1.33E-01	no	up	_	_	_	_	_
c33969_g1	385	1525	9.45	38.896	2.03	4.18E-03	1.33E-01	no	up	hypothetical protein DAPPUDRAFT_28073 [Daphnia pulex]	_	_	_	_
c59845_g1	7	44	3.83	23.981	2.62	4.18E-03	1.33E-01	no	up	_	_	_	_	_
c14881_g1	48	7	3.56	0.538	-2.52	4.18E-03	1.33E-01	no	down	_	_	_	_	_
c21525_g1	8	44	1.079	6.118	2.4	4.18E-03	1.33E-01	no	up	_	_	_	_	_
c8470_g1	62	259	0.982	4.255	2.01	4.22E-03	1.33E-01	no	up	hypothetical protein DAPPUDRAFT_315775 [Daphnia pulex]	RecName: Full=Fibrillin-2; Flags: Precursor [Mus musculus]	_	FBLN1_2	PF07645.10|EGF_CA|Calcium-binding EGF domain|m.15302:2-42;PF07645.10|EGF_CA|Calcium-binding EGF domain|m.15302:44-75;PF07645.10|EGF_CA|Calcium-binding EGF domain|m.15302:151-192;PF07645.10|EGF_CA|Calcium-binding EGF domain|m.15302:260-300;PF07645.10|EGF_CA|Calcium-binding EGF domain|m.15302:302-340;PF07645.10|EGF_CA|Calcium-binding EGF domain|m.15302:344-384;PF07645.10|EGF_CA|Calcium-binding EGF …
c8830_g1	2	22	0.183	2.104	2.96	4.22E-03	1.33E-01	no	up	_	_	_	_	_
c8601_g1	2	22	2.524	26.576	3.35	4.22E-03	1.33E-01	no	up	_	_	_	_	_
c9042_g1	2	22	0.227	2.521	3	4.22E-03	1.33E-01	no	up	_	_	_	_	_
c13536_g1	2	22	0.205	2.271	2.96	4.22E-03	1.33E-01	no	up	_	_	_	_	_
c6208_g1	13	65	0.539	2.799	2.18	4.24E-03	1.34E-01	no	up	_	_	_	_	_
c1622_g1	13	65	0.831	4.32	2.25	4.24E-03	1.34E-01	no	up	_	_	_	_	_
c30121_g1	173	32	9.116	1.752	-2.32	4.25E-03	1.34E-01	no	down	_	_	_	_	_
c28690_g1	108	436	2.309	9.696	2.02	4.27E-03	1.34E-01	no	up	Inactive phospholipase C-like protein 2 [Zootermopsis nevadensis]	RecName: Full=Inactive phospholipase C-like protein 2; Short=PLC-L(2); Short=PLC-L2; Short=Phospholipase C-L2; AltName: Full=Phospholipase C-epsilon-2; Short=PLC-	_	PLCL1, PRIP	PF00168.25|C2|C2 domain|m.13663:1-50;PF00168.25|C2|C2 domain|m.13663:77-108
c51638_g1	19	1	2.848	0.158	-3.51	4.30E-03	1.35E-01	no	down	_	_	_	_	_
c25581_g2	19	1	2.265	0.121	-3.42	4.30E-03	1.35E-01	no	down	_	_	_	_	_
c7757_g1	19	1	2.211	0.121	-3.39	4.30E-03	1.35E-01	no	down	_	_	_	_	_
c47042_g1	19	1	2.255	0.121	-3.41	4.30E-03	1.35E-01	no	down	_	_	_	_	_
c3483_g1	19	1	3.182	0.176	-3.57	4.30E-03	1.35E-01	no	down	Bip [Litopenaeus vannamei]	RecName: Full=Heat shock 70 kDa protein cognate 3; AltName: Full=78 kDa glucose-regulated protein homolog; AltName: Full=GRP 78; AltName: Full=Heat shock protein c	_	HSPA5, BIP	PF00012.15|HSP70|Hsp70 protein|m.31000:17-159;PF10712.4|NAD-GH|NAD-specific glutamate dehydrogenase|m.31001:1-131
c20459_g1	460	1811	30.616	124.771	2.02	4.32E-03	1.35E-01	no	up	trypsin-like serine proteinase 2 [Fenneropenaeus chinensis]	RecName: Full=Trypsin-1; AltName: Full=Trypsin I [Astacus astacus]	_	PRSS	PF00089.21|Trypsin|Trypsin|m.4442:44-270
c21921_g1	22	102	3.431	15.796	2.17	4.33E-03	1.35E-01	no	up	_	_	_	_	_
c30461_g5	17	81	1.014	3.995	1.88	4.39E-03	1.37E-01	no	up	_	_	_	_	_
c28010_g1	6	39	0.69	4.626	2.58	4.46E-03	1.38E-01	no	up	_	_	_	_	_
c21545_g1	43	6	5.782	1.047	-2.36	4.46E-03	1.38E-01	no	down	_	_	_	_	_
c23164_g1	43	6	2.028	0.297	-2.42	4.46E-03	1.38E-01	no	down	_	_	_	_	_
c13307_g1	34	4	6.937	0.834	-2.91	4.47E-03	1.38E-01	no	down	_	_	_	_	_
c23526_g1	44	187	0.949	4.19	2.03	4.47E-03	1.38E-01	no	up	PREDICTED: microtubule-associated protein futsch isoform X2 [Nasonia vitripennis]	RecName: Full=Sorbin and SH3 domain-containing protein 1; AltName: Full=Ponsin; AltName: Full=SH3 domain protein 5; AltName: Full=SH3P12; AltName: Full=c-Cbl-asso	dcapl	_	PF14604.1|SH3_9|Variant SH3 domain|m.29292:190-238;PF14604.1|SH3_9|Variant SH3 domain|m.29292:259-307;PF14604.1|SH3_9|Variant SH3 domain|m.29292:379-429;PF00018.23|SH3_1|SH3 domain|m.29292:189-234;PF00018.23|SH3_1|SH3 domain|m.29292:258-303;PF00018.23|SH3_1|SH3 domain|m.29292:378-424;PF07653.12|SH3_2|Variant SH3 domain|m.29292:188-239;PF07653.12|SH3_2|Variant SH3 domain|m.29292:258-306;PF07653.12…
c33664_g1	6270	24316	40.26	162.443	2.01	4.48E-03	1.38E-01	no	up	vitellogenin [Pandalus hypsinotus]	RecName: Full=Vitellogenin; Contains: RecName: Full=Vitellin; Flags: Precursor	_	_	PF01347.17|Vitellogenin_N|Lipoprotein amino terminal region|m.10469:58-602;PF09172.6|DUF1943|Domain of unknown function (DUF1943)|m.10469:635-938;PF06448.6|DUF1081|Domain of Unknown Function (DUF1081)|m.10469:959-1065;PF00094.20|VWD|von Willebrand factor type D domain|m.10469:2319-2457
c31915_g1	264	1041	5.502	22.535	2.01	4.48E-03	1.38E-01	no	up	_	_	_	_	_
c24927_g1	82	333	1.586	6.702	2.01	4.54E-03	1.40E-01	no	up	myosin heavy chain type 1 [Litopenaeus vannamei]	RecName: Full=Myosin heavy chain, muscle [Drosophila melanogaster]	_	MYH	PF01576.14|Myosin_tail_1|Myosin tail|m.16465:373-908;PF00063.16|Myosin_head|Myosin head (motor domain)|m.16465:2-71
c1321_g1	22	101	0.906	4.31	2.13	4.56E-03	1.41E-01	no	up	PREDICTED: uncharacterized protein LOC100877313 [Megachile rotundata]	_	_	_	_
c3143_g1	10	51	0.378	2.021	2.15	4.57E-03	1.41E-01	no	up	_	_	_	_	_
c55855_g1	69	279	0.885	3.717	1.95	4.65E-03	1.43E-01	no	up	lipoprotein receptor 2A [Pandalopsis japonica]	RecName: Full=Low-density lipoprotein receptor; Short=LDL receptor; Flags: Precursor [Mus musculus]	_	LDLR	PF00057.13|Ldl_recept_a|Low-density lipoprotein receptor domain class A|m.22211:26-63;PF00057.13|Ldl_recept_a|Low-density lipoprotein receptor domain class A|m.22211:74-109;PF00057.13|Ldl_recept_a|Low-density lipoprotein receptor domain class A|m.22211:112-148;PF00057.13|Ldl_recept_a|Low-density lipoprotein receptor domain class A|m.22211:158-189;PF00057.13|Ldl_recept_a|Low-density lipoprotein re…
c7874_g1	7	43	0.41	2.623	2.42	4.69E-03	1.43E-01	no	up	_	_	_	_	_
c18577_g1	47	7	7.12	1.085	-2.61	4.69E-03	1.43E-01	no	down	_	_	_	_	_
c10060_g1	47	7	2.276	0.352	-2.39	4.69E-03	1.43E-01	no	down	_	_	_	_	PF00060.21|Lig_chan|Ligand-gated ion channel|m.22110:53-322;PF00497.15|SBP_bac_3|Bacterial extracellular solute-binding proteins, family 3|m.22110:5-276
c1820_g1	47	7	8.382	1.279	-2.62	4.69E-03	1.43E-01	no	down	_	_	_	_	_
c15871_g1	8	43	0.852	4.709	2.34	4.69E-03	1.43E-01	no	up	_	_	_	_	_
c63609_g1	8	43	0.647	3.587	2.3	4.69E-03	1.43E-01	no	up	_	_	_	_	_
c21403_g1	61	9	3.118	0.482	-2.47	4.72E-03	1.44E-01	no	down	_	_	_	_	_
c18835_g1	38	5	3.139	0.417	-2.65	4.80E-03	1.46E-01	no	down	_	_	_	_	_
c27450_g1	79	13	4.52	0.769	-2.41	4.81E-03	1.46E-01	no	down	_	_	_	_	_
c47266_g1	3	26	0.485	4.348	2.93	4.82E-03	1.46E-01	no	up	_	_	_	_	_
c34592_g1	3	26	0.237	2.132	2.73	4.82E-03	1.46E-01	no	up	_	_	_	_	_
c40039_g1	3	26	0.464	4.171	2.92	4.82E-03	1.46E-01	no	up	_	_	_	_	_
c62394_g1	28	3	2.794	0.306	-2.83	4.82E-03	1.46E-01	no	down	_	_	_	_	_
c22445_g1	28	3	17.25	1.835	-3.16	4.82E-03	1.46E-01	no	down	_	_	_	_	_
c7602_g1	28	3	2.697	0.297	-2.82	4.82E-03	1.46E-01	no	down	_	_	_	_	_
c32811_g8	97	17	18.156	3.254	-2.44	4.85E-03	1.47E-01	no	down	_	_	_	_	_
c12943_g1	65	10	2.675	0.426	-2.4	4.86E-03	1.47E-01	no	down	_	_	_	_	_
c12795_g1	27	120	0.701	3.244	2.06	4.87E-03	1.47E-01	no	up	_	_	_	_	_
c26704_g3	9	47	0.496	4.005	2.78	4.88E-03	1.47E-01	no	up	_	_	_	_	_
c33606_g1	280	56	14.186	2.475	-2.47	4.88E-03	1.47E-01	no	down	_	_	_	_	_
c32435_g3	103	409	4.984	12.894	1.35	4.90E-03	1.47E-01	no	up	_	_	_	_	_
c33248_g7	16	75	1.769	8.862	2.26	4.91E-03	1.47E-01	no	up	_	_	_	_	_
c32591_g1	912	191	31.824	6.906	-2.19	4.93E-03	1.48E-01	no	down	15-hydroxyprostaglandin dehydrogenase [NAD+]	RecName: Full=15-hydroxyprostaglandin dehydrogenase [NAD(+)]	_	HPGD	PF00106.20|adh_short|short chain dehydrogenase|m.2105:24-185;PF13561.1|adh_short_C2|Enoyl-(Acyl carrier protein) reductase|m.2105:29-248;PF08659.5|KR|KR domain|m.2105:24-118
c29817_g1	61	248	1.802	7.61	2.02	4.96E-03	1.48E-01	no	up	_	_	_	_	_
c17454_g1	47	196	5.232	22.498	2.08	4.96E-03	1.48E-01	no	up	_	_	_	_	_
c19951_g1	72	288	3.549	14.711	2.02	4.98E-03	1.49E-01	no	up	_	_	_	_	_
c10207_g1	130	507	31.63	125.707	1.99	5.05E-03	1.51E-01	no	up	hemocyanin [Palaemon carinicauda]	RecName: Full=Hemocyanin B chain [Panulirus interruptus]	_	_	PF03722.9|Hemocyanin_N|Hemocyanin, all-alpha domain|m.21999:20-129
c25233_g1	18	83	1.381	6.609	2.18	5.07E-03	1.51E-01	no	up	PREDICTED: zinc finger MYM-type protein 1-like [Amphimedon queenslandica]	_	_	_	_
c29589_g2	18	83	0.895	4.255	2.13	5.07E-03	1.51E-01	no	up	_	_	_	_	_
c21534_g1	14	67	1.359	3.142	1.15	5.08E-03	1.51E-01	no	up	_	_	_	_	_
c49698_g1	77	307	1.392	5.766	1.98	5.08E-03	1.51E-01	no	up	predicted protein [Nematostella predicted protein [Nematostella vectensis]	RecName: Full=Facilitated trehalose transporter Tret1; Short=AmTRET1	_	TRET1	PF00083.19|Sugar_tr|Sugar (and other) transporter|m.5415:65-470;PF07690.11|MFS_1|Major Facilitator Superfamily|m.5415:46-416
c23038_g1	58	235	2.125	8.955	2.02	5.11E-03	1.52E-01	no	up	_	_	_	_	_
c31573_g2	104	409	7.044	30.368	2.09	5.17E-03	1.53E-01	no	up	_	_	_	_	_
c14017_g1	15	70	5.491	25.853	2.21	5.17E-03	1.53E-01	no	up	_	_	_	_	_
c29094_g2	57	230	4.617	19.476	2.05	5.20E-03	1.53E-01	no	up	_	_	_	_	_
c29731_g1	144	27	8.641	1.863	-2.15	5.22E-03	1.53E-01	no	down	_	_	_	_	_
c50659_g1	2	21	0.227	2.392	2.93	5.24E-03	1.53E-01	no	up	_	_	_	_	_
c62510_g1	2	21	0.194	2.132	2.92	5.24E-03	1.53E-01	no	up	_	_	_	_	_
c58446_g1	2	21	0.194	2.095	2.9	5.24E-03	1.53E-01	no	up	_	_	_	_	_
c32551_g4	2	21	0.216	2.29	2.92	5.24E-03	1.53E-01	no	up	reverse transcriptase/ribonuclease H/putative methyltransferase, partial [Tetraodon nigroviridis]	_	_	_	_
c22196_g1	23	2	3.355	0.297	-3.12	5.24E-03	1.53E-01	no	down	_	_	_	_	_
c1176_g1	23	2	1.791	0.158	-2.87	5.24E-03	1.53E-01	no	down	_	_	_	_	_
c13293_g1	33	4	6.235	0.371	-3.75	5.24E-03	1.53E-01	no	down	_	_	_	_	_
c45441_g1	33	4	12.913	1.576	-2.96	5.24E-03	1.53E-01	no	down	_	_	_	_	_
c31420_g1	192	738	2.902	11.606	1.96	5.25E-03	1.53E-01	no	up	hypothetical protein DAPPUDRAFT_56898 [Daphnia pulex]	RecName: Full=Sphingomyelin phosphodiesterase; AltName: Full=Acid sphingomyelinase; Short=aSMase; Flags: Precursor [Bos taurus]	GJ21587	SMPD1, ASM	PF00149.23|Metallophos|Calcineurin-like phosphoesterase|m.19188:254-517;PF05184.10|SapB_1|Saposin-like type B, region 1|m.19188:141-176
c18292_g1	82	14	3.064	0.547	-2.29	5.26E-03	1.53E-01	no	down	hypothetical protein BRAFLDRAFT_87894 [Branchiostoma floridae]	_	_	K09429, ELF3	PF00178.17|Ets|Ets-domain|m.38287:119-201
c33425_g2	32	134	1.791	7.638	2.03	5.26E-03	1.53E-01	no	up	_	_	_	_	_
c18474_g1	7	42	2.848	17.186	2.55	5.27E-03	1.53E-01	no	up	_	_	_	_	_
c21189_g1	8	42	0.636	3.476	2.28	5.27E-03	1.53E-01	no	up	_	_	_	_	_
c26401_g1	8	42	1.359	8.964	2.64	5.27E-03	1.53E-01	no	up	_	_	_	_	_
c26898_g1	316	64	9.698	2.039	-2.2	5.27E-03	1.53E-01	no	down	_	_	_	_	_
c13007_g1	64	10	11.327	1.817	-2.58	5.29E-03	1.53E-01	no	down	_	_	_	_	_
c24346_g1	12	58	0.647	3.254	2.17	5.29E-03	1.53E-01	no	up	_	_	_	_	_
c15065_g1	130	25	2.891	0.575	-2.15	5.32E-03	1.54E-01	no	down	Ankyrin repeat domain-containing protein 6 [Zootermopsis nevadensis]	_	_	_	_
c18071_g1	17	78	4.089	19.188	2.2	5.33E-03	1.54E-01	no	up	_	_	_	_	_
c25059_g1	524	110	63.249	13.673	-2.2	5.42E-03	1.57E-01	no	down	_	_	_	_	_
c8082_g1	9	46	1.467	7.694	2.31	5.43E-03	1.57E-01	no	up	Spz1 [Litopenaeus vannamei]	_	_	_	_
c26159_g1	52	208	1.014	4.227	1.96	5.47E-03	1.58E-01	no	up	PREDICTED: uncharacterized protein LOC100926228 [Sarcophilus harrisii]	_	_	_	_
c57640_g1	5	33	0.388	2.66	2.5	5.54E-03	1.59E-01	no	up	_	_	_	_	_
c28178_g1	37	5	7.638	1.103	-2.69	5.54E-03	1.59E-01	no	down	_	_	_	_	_
c25555_g1	173	659	2.632	10.308	1.93	5.58E-03	1.60E-01	no	up	paramyosin [Papilio xuthus]	RecName: Full=Paramyosin, long form [Drosophila melanogaster]	similar to standard paramyosin	_	PF01576.14|Myosin_tail_1|Myosin tail|m.23819:58-886
c25392_g1	16	73	1.025	4.82	2.13	5.63E-03	1.62E-01	no	up	_	_	_	_	_
c32223_g2	31	128	17.886	72.999	2.02	5.66E-03	1.62E-01	no	up	_	_	_	_	_
c28332_g1	898	3347	22.374	86.635	1.95	5.70E-03	1.63E-01	no	up	_	_	_	_	_
c27575_g2	86	335	1.251	6.73	2.34	5.74E-03	1.64E-01	no	up	GI24519 [Drosophila mojavensis]	RecName: Full=Muscle LIM protein Mlp84B [Drosophila melanogaster]	_	_	PF00412.17|LIM|LIM domain|m.5669:52-109
c14672_g1	6	37	1.079	6.785	2.55	5.76E-03	1.65E-01	no	up	_	_	_	_	_
c34550_g1	3	25	0.259	2.253	2.71	5.81E-03	1.65E-01	no	up	_	_	_	_	_
c4428_g1	3	25	0.237	1.928	2.59	5.81E-03	1.65E-01	no	up	_	_	_	_	_
c24907_g1	3	25	0.302	2.623	2.76	5.81E-03	1.65E-01	no	up	_	_	_	_	_
c14064_g1	3	25	0.216	1.826	2.61	5.81E-03	1.65E-01	no	up	_	_	_	_	_
c15924_g1	3	25	0.442	3.541	2.75	5.81E-03	1.65E-01	no	up	PREDICTED: hypothetical protein LOC100634486 [Amphimedon queenslandica]	_	_	_	PF12762.2|DDE_Tnp_IS1595|ISXO2-like transposase domain|m.25050:3-110
c5018_g1	27	3	2.287	0.26	-2.73	5.81E-03	1.65E-01	no	down	_	_	_	_	_
c42774_g1	27	3	2.514	0.287	-2.76	5.81E-03	1.65E-01	no	down	_	_	_	_	_
c17343_g2	13	61	0.841	4.069	2.15	5.85E-03	1.66E-01	no	up	_	_	_	_	_
c28556_g1	180	36	12.503	2.586	-2.23	5.88E-03	1.67E-01	no	down	ADP-ribosylation factor [Marsupenaeus japonicus]	RecName: Full=ADP-ribosylation factor 4 [Xenopus laevis]	hypothetical protein	ARF4	PF00025.16|Arf|ADP-ribosylation factor family|m.14076:8-175;PF00071.17|Ras|Ras family|m.14076:20-175;PF09439.5|SRPRB|Signal recognition particle receptor beta subunit|m.14076:19-144;PF08477.8|Miro|Miro-like protein|m.14076:19-129;PF04670.7|Gtr1_RagA|Gtr1/RagA G protein conserved region|m.14076:19-114;PF01926.18|MMR_HSR1|50S ribosome-binding GTPase|m.14076:20-127
c20571_g1	141	27	4.315	0.862	-2.2	5.89E-03	1.67E-01	no	down	argininosuccinate synthase [Danio rerio]	RecName: Full=Argininosuccinate synthase; AltName: Full=Citrulline--aspartate ligase	Argininosuccinate synthase (Fragment)	E6.3.4.5, argG	PF00764.14|Arginosuc_synth|Arginosuccinate synthase|m.4563:7-400;PF00733.16|Asn_synthase|Asparagine synthase|m.4563:2-70
c31963_g1	1234	4565	18.005	69.245	1.94	5.90E-03	1.67E-01	no	up	PREDICTED: high affinity copper uptake protein 1 isoform X1 [Tribolium castaneum]	RecName: Full=High affinity copper uptake protein 1; AltName: Full=Copper transporter 1; Short=CTR1; AltName: Full=Solute carrier family 31 member 1 [Mus musculus]	_	SLC31A1, CTR1	PF04145.10|Ctr|Ctr copper transporter family|m.19339:52-189
c21441_g1	72	12	3.97	0.686	-2.37	5.92E-03	1.67E-01	no	down	CUB-serine protease [Panulirus argus]	RecName: Full=Trypsin-1; AltName: Full=Trypsin I [Astacus astacus]	_	_	PF00089.21|Trypsin|Trypsin|m.30826:48-281
c58332_g1	7	41	4.261	24.769	2.51	5.93E-03	1.67E-01	no	up	chitinase 3C [Macrobrachium nipponense]	RecName: Full=Probable chitinase 2; Flags: Precursor [Drosophila melanogaster]	_	E3.2.1.14	_
c15954_g1	7	41	0.788	4.728	2.44	5.93E-03	1.67E-01	no	up	_	_	_	_	_
c24938_g1	45	7	2.967	0.482	-2.4	5.93E-03	1.67E-01	no	down	_	_	_	_	_
c5678_g1	23	100	0.917	4.144	2.06	5.96E-03	1.67E-01	no	up	brain chitinase and chia [Aedes AAEL002959-PA [Aedes aegypti]	RecName: Full=Endochitinase; Flags: Precursor [Manduca sexta]	_	E3.2.1.14	PF00704.23|Glyco_hydro_18|Glycosyl hydrolases family 18|m.37409:77-390
c36975_g1	34	139	13.614	56.017	2.03	5.96E-03	1.67E-01	no	up	_	_	_	_	_
c22076_g1	93	356	10.302	40.676	1.97	5.97E-03	1.67E-01	no	up	_	_	_	_	_
c31286_g2	70	271	1.694	9.418	2.41	5.98E-03	1.67E-01	no	up	_	_	_	_	_
c33156_g3	24	104	3.538	15.749	2.12	5.99E-03	1.67E-01	no	up	_	_	_	_	_
c32275_g1	24	104	0.928	4.181	2.06	5.99E-03	1.67E-01	no	up	PREDICTED: uncharacterized protein LOC103308125 [Acyrthosiphon pisum]	_	_	_	_
c6165_g1	24	104	2.6	11.596	2.11	5.99E-03	1.67E-01	no	up	alpha glucosidase [Litopenaeus vannamei]	_	_	SI	PF04887.7|Pox_M2|Poxvirus M2 protein|m.37574:72-143
c22713_g1	166	33	20.421	4.181	-2.26	6.02E-03	1.68E-01	no	down	_	_	_	_	_
c2312_g1	9	45	2.891	14.655	2.3	6.05E-03	1.69E-01	no	up	_	_	_	_	_
c700_g1	9	45	0.561	2.892	2.18	6.05E-03	1.69E-01	no	up	_	_	_	_	_
c33754_g3	3153	695	30.95	7.091	-2.11	6.12E-03	1.70E-01	no	down	pacifastin heavy chain [Macrobrachium rosenbergii]	RecName: Full=Transferrin; Flags: Precursor [Sarcophaga peregrina]	_	_	PF00405.12|Transferrin|Transferrin|m.8384:48-238;PF00405.12|Transferrin|Transferrin|m.8384:346-692;PF00405.12|Transferrin|Transferrin|m.8384:700-987;PF00405.12|Transferrin|Transferrin|m.8384:1038-1148;PF00405.12|Transferrin|Transferrin|m.8384:1162-1311;PF12974.2|Phosphonate-bd|ABC transporter, phosphonate, periplasmic substrate-binding protein|m.8384:376-638
c21258_g1	32	130	1.273	5.349	1.99	6.15E-03	1.71E-01	no	up	hypothetical protein DAPPUDRAFT_308689 [Daphnia pulex]	RecName: Full=Alpha-L-fucosidase; AltName: Full=Alpha-L-fucoside fucohydrolase; Flags: Precursor	Plasma alpha-L-fucosidase Precursor (EC 3.2.1.51)(Alpha-L-fucoside fucohydrolase 2)(Alpha-L- [...]	FUCA	PF01120.12|Alpha_L_fucos|Alpha-L-fucosidase|m.30643:23-361
c57133_g1	32	4	3.053	0.399	-2.66	6.17E-03	1.71E-01	no	down	microsomal prostaglandin E synthase [Penaeus monodon]	_	_	GST, gst	PF01124.13|MAPEG|MAPEG family|m.31873:15-140
c17047_g1	31	4	1.985	0.269	-2.5	6.17E-03	1.71E-01	no	down	PREDICTED: uncharacterized protein LOC101236621, partial [Hydra vulgaris]	_	_	_	_
c5253_g1	31	4	3.279	0.436	-2.66	6.17E-03	1.71E-01	no	down	PREDICTED: zinc finger CCCH-type antiviral protein 1-like [Melopsittacus undulatus]	_	_	_	_
c41660_g1	31	4	2.675	0.352	-2.62	6.17E-03	1.71E-01	no	down	_	_	_	_	_
c31960_g2	11	52	1.1	5.404	2.2	6.24E-03	1.72E-01	no	up	_	_	_	_	_
c1751_g1	62	10	2.805	0.473	-2.34	6.30E-03	1.74E-01	no	down	_	_	_	_	_
c14728_g1	538	1975	7.487	28.597	1.92	6.35E-03	1.75E-01	no	up	calmin-like protein [Tigriopus calmin-like protein [Tigriopus californicus]	_	_	_	PF00435.16|Spectrin|Spectrin repeat|m.21229:464-558
c33038_g2	130	26	3.387	0.705	-2.11	6.36E-03	1.75E-01	no	down	PREDICTED: neurotrimin-like isoform X2 [Tribolium castaneum]	_	_	_	PF07686.12|V-set|Immunoglobulin V-set domain|m.2823:29-112;PF07686.12|V-set|Immunoglobulin V-set domain|m.2823:134-213;PF07679.11|I-set|Immunoglobulin I-set domain|m.2823:28-125;PF07679.11|I-set|Immunoglobulin I-set domain|m.2823:135-214;PF13895.1|Ig_2|Immunoglobulin domain|m.2823:33-125;PF13895.1|Ig_2|Immunoglobulin domain|m.2823:133-214;PF13927.1|Ig_3|Immunoglobulin domain|m.2823:38-110;PF13927…
c10757_g1	51	199	40.843	156.204	1.93	6.36E-03	1.75E-01	no	up	_	_	_	_	_
c33296_g1	30	122	3.603	12.208	1.73	6.37E-03	1.75E-01	no	up	_	_	_	_	_
c33005_g1	79	302	3.01	12.088	1.97	6.38E-03	1.75E-01	no	up	_	_	_	_	_
c32230_g1	241	50	7.551	1.631	-2.14	6.39E-03	1.75E-01	no	down	predicted protein [Nematostella predicted protein [Nematostella vectensis]	_	_	_	_
c15124_g1	5	32	1.079	7.082	2.61	6.40E-03	1.75E-01	no	up	_	_	_	_	_
c58322_g1	5	32	0.399	2.642	2.46	6.40E-03	1.75E-01	no	up	plexin B, putative [Ixodes plexin B, putative [Ixodes scapularis]	RecName: Full=Plexin-B; Flags: Precursor [Drosophila melanogaster]	_	PLXNA	PF01833.19|TIG|IPT/TIG domain|m.23074:57-151;PF01833.19|TIG|IPT/TIG domain|m.23074:155-252
c35423_g1	36	5	1.769	0.25	-2.42	6.40E-03	1.75E-01	no	down	_	_	_	_	_
c50688_g1	36	5	2.837	0.408	-2.53	6.40E-03	1.75E-01	no	down	_	_	_	_	_
c29637_g1	59	229	1.165	4.7	1.92	6.41E-03	1.75E-01	no	up	_	_	_	_	_
c19527_g1	63	244	2.772	11.133	1.97	6.43E-03	1.75E-01	no	up	_	_	_	_	_
c13162_g1	181	37	13.247	2.799	-2.2	6.48E-03	1.75E-01	no	down	_	_	_	_	_
c33013_g3	2026	450	60.757	14.007	-2.11	6.49E-03	1.75E-01	no	down	_	_	_	_	_
c51592_g1	2	20	0.173	1.835	2.83	6.53E-03	1.75E-01	no	up	_	_	_	_	_
c13988_g1	2	20	0.345	3.513	3.02	6.53E-03	1.75E-01	no	up	_	_	_	_	_
c41470_g1	2	20	0.194	1.984	2.83	6.53E-03	1.75E-01	no	up	projectin [Procambarus clarkii]	RecName: Full=Twitchin; AltName: Full=Uncoordinated protein 22 [Caenorhabditis elegans]	_	_	PF00041.16|fn3|Fibronectin type III domain|m.24852:1-52;PF00041.16|fn3|Fibronectin type III domain|m.24852:165-231;PF07679.11|I-set|Immunoglobulin I-set domain|m.24852:73-158
c14769_g2	22	2	1.866	0.176	-2.83	6.53E-03	1.75E-01	no	down	_	_	_	_	_
c28172_g1	22	2	2.945	0.278	-3.01	6.53E-03	1.75E-01	no	down	_	_	_	_	_
c41469_g1	22	2	4.099	0.38	-3.13	6.53E-03	1.75E-01	no	down	_	_	_	_	_
c43458_g1	22	2	5.75	0.528	-3.22	6.53E-03	1.75E-01	no	down	_	_	_	_	_
c36706_g1	22	2	5.437	0.501	-3.2	6.53E-03	1.75E-01	no	down	_	_	_	_	_
c33342_g4	22	2	8.112	0.742	-3.29	6.53E-03	1.75E-01	no	down	_	_	_	_	_
c56147_g1	22	2	2.147	0.204	-2.89	6.53E-03	1.75E-01	no	down	_	_	_	_	_
c23309_g1	22	2	3.97	0.371	-3.11	6.53E-03	1.75E-01	no	down	_	_	_	_	_
c10608_g1	22	2	2.276	0.213	-2.92	6.53E-03	1.75E-01	no	down	_	_	_	_	_
c30132_g1	232	48	6.02	1.288	-2.14	6.54E-03	1.76E-01	no	down	hypothetical protein BRAFLDRAFT_63711 [Branchiostoma floridae]	_	_	N4BP2	_
c9619_g1	19	83	0.723	3.254	2.03	6.54E-03	1.76E-01	no	up	_	_	_	_	_
c345_g1	6	36	0.593	3.652	2.44	6.57E-03	1.76E-01	no	up	_	_	_	_	_
c17139_g1	125	25	3.765	0.788	-2.12	6.64E-03	1.78E-01	no	down	_	_	_	_	_
c33952_g1	219	805	2.136	13.58	2.61	6.68E-03	1.78E-01	no	up	PREDICTED: uncharacterized protein LOC100370257 [Saccoglossus kowalevskii]	_	_	_	PF05380.8|Peptidase_A17|Pao retrotransposon peptidase|m.11528:963-1115;PF03564.10|DUF1759|Protein of unknown function (DUF1759)|m.11528:120-253;PF00078.22|RVT_1|Reverse transcriptase (RNA-dependent DNA polymerase)|m.11528:777-909;PF00665.21|rve|Integrase core domain|m.11529:62-191
c18086_g2	7	40	0.572	3.346	2.36	6.68E-03	1.78E-01	no	up	_	_	_	_	_
c10405_g1	7	40	0.399	2.373	2.31	6.68E-03	1.78E-01	no	up	_	_	_	_	_
c1125_g1	7	40	2.05	11.912	2.48	6.68E-03	1.78E-01	no	up	_	_	_	_	_
c23337_g1	7	40	0.442	2.596	2.31	6.68E-03	1.78E-01	no	up	_	_	_	_	_
c56263_g1	44	7	2.093	0.343	-2.31	6.68E-03	1.78E-01	no	down	_	_	_	_	_
c29555_g1	9	44	0.755	5.015	2.58	6.76E-03	1.80E-01	no	up	_	_	_	_	_
c23219_g1	1562	349	57.585	13.348	-2.1	6.82E-03	1.81E-01	no	down	Serine/threonine-protein kinase Pim-3 [Zootermopsis nevadensis]	RecName: Full=Serine/threonine-protein kinase pim-3 [Homo sapiens]	pim-3 oncogene	PIM3	PF00069.20|Pkinase|Protein kinase domain|m.29211:87-338;PF07714.12|Pkinase_Tyr|Protein tyrosine kinase|m.29211:87-334;PF14531.1|Kinase-like|Kinase-like|m.29211:188-326;PF06293.9|Kdo|Lipopolysaccharide kinase (Kdo/WaaP) family|m.29211:161-235
c33805_g1	253	922	2.621	9.919	1.88	6.87E-03	1.82E-01	no	up	reverse transcriptase [Tetraodon nigroviridis]	RecName: Full=Transposon TX1 uncharacterized 149 kDa protein; AltName: Full=ORF 2 [Xenopus laevis]	_	_	PF00078.22|RVT_1|Reverse transcriptase (RNA-dependent DNA polymerase)|m.8657:508-728;PF03372.18|Exo_endo_phos|Endonuclease/Exonuclease/phosphatase family|m.8657:6-224;PF14529.1|Exo_endo_phos_2|Endonuclease-reverse transcriptase|m.8657:105-227
c33106_g3	61	10	2.643	0.473	-2.26	6.89E-03	1.82E-01	no	down	_	_	_	_	_
c25312_g1	12	55	12.039	53.486	2.14	6.89E-03	1.82E-01	no	up	_	_	_	_	_
c4333_g1	65	11	3.851	0.677	-2.35	6.91E-03	1.83E-01	no	down	_	_	_	_	_
c28500_g1	74	13	4.229	0.769	-2.32	6.93E-03	1.83E-01	no	down	70 kDa heat shock protein form 2 [Rimicaris exoculata]	RecName: Full=Heat shock 70 kDa protein 1B; AltName: Full=Heat shock 70 kDa protein 2; Short=HSP70.2 [Bos taurus]	_	HSPA1_8	PF00012.15|HSP70|Hsp70 protein|m.14131:1-289
c27346_g1	128	26	4.477	0.946	-2.13	6.94E-03	1.83E-01	no	down	_	_	_	_	_
c20542_g1	27	112	1.262	5.404	2.01	6.94E-03	1.83E-01	no	up	_	_	_	_	_
c27001_g1	21	89	0.604	2.679	1.98	6.95E-03	1.83E-01	no	up	Pol polyprotein [Dicentrarchus labrax]	RecName: Full=Pol polyprotein; Contains: RecName: Full=Reverse transcriptase/ribonuclease H; Short=RT; Contains: RecName: Full=Integrase; Short=IN	_	_	PF00665.21|rve|Integrase core domain|m.32713:88-199
c24803_g1	21	89	3.301	12.329	1.87	6.95E-03	1.83E-01	no	up	_	_	_	_	_
c32962_g1	106	395	4.898	17.826	1.84	6.99E-03	1.84E-01	no	up	_	_	_	_	_
c45636_g1	3	24	0.453	3.754	2.8	7.01E-03	1.84E-01	no	up	_	_	_	_	_
c5353_g1	3	24	0.507	4.162	2.81	7.01E-03	1.84E-01	no	up	_	_	_	_	_
c14836_g1	3	24	0.324	2.697	2.72	7.01E-03	1.84E-01	no	up	_	_	_	_	_
c6991_g1	314	1136	34.801	129.795	1.9	7.03E-03	1.84E-01	no	up	_	_	_	_	_
c33971_g1	3251	11598	24.542	91.112	1.89	7.15E-03	1.87E-01	no	up	hypothetical protein CRE_13859 [Caenorhabditis remanei]	_	_	_	PF13650.1|Asp_protease_2|Aspartyl protease|m.8866:444-518;PF05380.8|Peptidase_A17|Pao retrotransposon peptidase|m.8868:111-255
c1537_g1	60	228	11.446	44.523	1.95	7.18E-03	1.88E-01	no	up	beta-actin [Penaeus monodon]	RecName: Full=Actin, partial [Procambarus clarkii]	_	ACTB_G1	_
c22146_g1	96	355	5.448	20.866	1.92	7.22E-03	1.89E-01	no	up	_	_	_	_	_
c13772_g1	88	325	3.776	14.47	1.91	7.27E-03	1.89E-01	no	up	chitinase [Pandalopsis japonica]	RecName: Full=Acidic mammalian chitinase; Short=AMCase; Flags: Precursor [Rattus norvegicus]	_	E3.2.1.14	PF00704.23|Glyco_hydro_18|Glycosyl hydrolases family 18|m.24712:25-379
c28172_g2	431	95	9.633	2.215	-2.07	7.27E-03	1.89E-01	no	down	hypothetical protein DAPPUDRAFT_106356 [Daphnia pulex]	_	_	_	_
c16738_g1	4	28	0.55	3.977	2.65	7.28E-03	1.89E-01	no	up	_	_	_	_	_
c13664_g1	4	28	0.248	2.568	2.94	7.28E-03	1.89E-01	no	up	_	_	_	_	_
c20928_g1	4	28	0.442	3.189	2.6	7.28E-03	1.89E-01	no	up	_	_	_	_	PF00083.19|Sugar_tr|Sugar (and other) transporter|m.4715:3-181
c931_g1	30	4	22.169	2.911	-2.89	7.28E-03	1.89E-01	no	down	_	_	_	_	_
c22708_g2	30	4	6.721	2.939	-1.17	7.28E-03	1.89E-01	no	down	_	_	_	_	_
c10958_g1	30	4	2.319	0.324	-2.51	7.28E-03	1.89E-01	no	down	_	_	_	_	PF00754.20|F5_F8_type_C|F5/8 type C domain|m.12990:57-168
c33967_g1	156	568	1.316	4.978	1.84	7.29E-03	1.89E-01	no	up	Pao retrotransposon peptidase family protein [Brugia malayi]	_	_	_	PF05380.8|Peptidase_A17|Pao retrotransposon peptidase|m.8646:1046-1194;PF00078.22|RVT_1|Reverse transcriptase (RNA-dependent DNA polymerase)|m.8646:875-993
c2710_g1	61	231	6.052	23.647	1.95	7.33E-03	1.90E-01	no	up	_	_	_	_	_
c27153_g2	94	18	5.89	1.168	-2.24	7.37E-03	1.91E-01	no	down	_	_	_	_	_
c28122_g1	89	17	7.972	1.576	-2.27	7.39E-03	1.91E-01	no	down	_	_	_	_	_
c29236_g1	18	77	1.187	4.097	1.71	7.41E-03	1.91E-01	no	up	pol-like protein [Danio rerio]	_	_	_	PF00078.22|RVT_1|Reverse transcriptase (RNA-dependent DNA polymerase)|m.26686:10-103;PF00078.22|RVT_1|Reverse transcriptase (RNA-dependent DNA polymerase)|m.26688:3-105
c1069_g1	5	31	0.345	2.206	2.37	7.42E-03	1.91E-01	no	up	_	_	_	_	_
c13885_g1	5	31	0.421	2.707	2.43	7.42E-03	1.91E-01	no	up	_	_	_	_	_
c10634_g1	17	73	0.68	3.022	2	7.43E-03	1.91E-01	no	up	PREDICTED: retinoid-inducible serine carboxypeptidase [Latimeria chalumnae]	RecName: Full=Retinoid-inducible serine carboxypeptidase; AltName: Full=Serine carboxypeptidase 1; Flags: Precursor [Mus musculus]	_	SCPEP1	PF00450.17|Peptidase_S10|Serine carboxypeptidase|m.21998:1-384
c32435_g1	226	812	6.99	25.909	1.88	7.43E-03	1.91E-01	no	up	_	_	_	_	_
c25037_g1	15	66	0.788	3.606	2.06	7.47E-03	1.92E-01	no	up	Di-N-acetylchitobiase precursor [Salmo salar]	RecName: Full=Di-N-acetylchitobiase; Flags: Precursor [Rattus norvegicus]	_	CTBS	PF00704.23|Glyco_hydro_18|Glycosyl hydrolases family 18|m.16180:59-305
c26004_g2	14	62	0.96	4.394	2.08	7.49E-03	1.92E-01	no	up	_	_	_	_	_
c37192_g1	6	35	0.507	3.087	2.39	7.50E-03	1.92E-01	no	up	PREDICTED: apolipoprotein D-like [Saccoglossus kowalevskii]	RecName: Full=Crustacyanin-A2 subunit	_	_	PF08212.7|Lipocalin_2|Lipocalin-like domain|m.17490:45-181;PF00061.18|Lipocalin|Lipocalin / cytosolic fatty-acid binding protein family|m.17490:47-181
c14737_g1	6	35	1.251	4.941	1.9	7.50E-03	1.92E-01	no	up	_	_	_	_	_
c12884_g1	6	35	0.636	3.856	2.43	7.50E-03	1.92E-01	no	up	_	_	_	_	_
c61815_g1	39	6	3.075	0.491	-2.43	7.50E-03	1.92E-01	no	down	_	_	_	_	_
c23706_g1	60	10	3.484	0.603	-2.35	7.53E-03	1.92E-01	no	down	_	_	_	_	_
c31695_g1	7	39	2.104	11.43	2.39	7.54E-03	1.92E-01	no	up	_	_	_	_	_
c3584_g1	7	39	0.399	2.28	2.25	7.54E-03	1.92E-01	no	up	_	_	_	_	_
c61295_g1	7	39	0.561	3.244	2.34	7.54E-03	1.92E-01	no	up	PREDICTED: uncharacterized protein LOC100572071 [Acyrthosiphon pisum]	_	_	_	_
c21046_g1	7	39	2.05	11.615	2.45	7.54E-03	1.92E-01	no	up	_	_	_	_	_
c33911_g1	1908	6744	13.884	51.048	1.87	7.55E-03	1.92E-01	no	up	PREDICTED: uncharacterized protein LOC101885928 [Danio rerio]	RecName: Full=Retrovirus-related Pol polyprotein from transposon 17.6; Includes: RecName: Full=Protease; Includes: RecName: Full=Reverse transcriptase; Includes: RecN	similar to LReO_3	_	PF00078.22|RVT_1|Reverse transcriptase (RNA-dependent DNA polymerase)|m.11231:722-880;PF00665.21|rve|Integrase core domain|m.11231:300-413
c55959_g1	10	47	0.496	2.392	2.06	7.55E-03	1.92E-01	no	up	_	_	_	_	_
c20302_g1	26	106	3.851	16.129	2.04	7.63E-03	1.93E-01	no	up	_	_	_	_	_
c26952_g1	23	95	5.264	22.173	2.05	7.71E-03	1.95E-01	no	up	_	_	_	_	_
c31386_g1	55	206	2.46	7.425	1.56	7.77E-03	1.97E-01	no	up	_	_	_	_	_
c33027_g2	101	368	25.384	95.525	1.91	7.82E-03	1.98E-01	no	up	hemocyanin [Palaemon carinicauda]	RecName: Full=Hemocyanin [Palinurus vulgaris]	_	_	PF03723.9|Hemocyanin_C|Hemocyanin, ig-like domain|m.2157:18-128
c24932_g1	377	1335	11.079	40.87	1.87	7.86E-03	1.98E-01	no	up	GI16419 [Drosophila mojavensis]	RecName: Full=Actin-binding Rho-activating protein; AltName: Full=Striated muscle activator of Rho-dependent signaling; Short=STARS [Mus musculus]	_	_	PF14705.1|Costars|Costars|m.16279:75-151
c55654_g1	19	80	0.507	2.243	1.95	7.86E-03	1.98E-01	no	up	_	_	_	_	_
c33508_g1	40	154	3.474	11.865	1.74	7.87E-03	1.98E-01	no	up	_	_	_	_	_
c30694_g1	236	51	29.515	6.526	-2.16	7.91E-03	1.99E-01	no	down	_	_	_	_	_
c10108_g1	29	113	1.273	5.135	1.93	7.92E-03	1.99E-01	no	up	_	_	_	_	_
c12393_g1	17	72	0.55	2.401	1.94	7.95E-03	2.00E-01	no	up	PiggyBac transposable element derived 3 [Danaus plexippus]	RecName: Full=PiggyBac transposable element-derived protein 3 [Homo sapiens]	_	_	PF13843.1|DDE_Tnp_1_7|Transposase IS4|m.38109:17-253;PF13842.1|Tnp_zf-ribbon_2|DDE_Tnp_1-like zinc-ribbon|m.38110:77-98
c32884_g1	750	171	18.296	4.329	-2.05	7.99E-03	2.01E-01	no	down	_	_	_	_	PF12796.2|Ank_2|Ankyrin repeats (3 copies)|m.3253:26-115;PF00023.25|Ank|Ankyrin repeat|m.3253:92-116
c23333_g1	16	68	2.028	11.532	2.45	8.00E-03	2.01E-01	no	up	_	_	_	_	_
c7907_g1	202	720	13.388	49.408	1.88	8.02E-03	2.01E-01	no	up	hypothetical protein DAPPUDRAFT_227136 [Daphnia pulex]	RecName: Full=Epstein-Barr nuclear antigen 1; Short=EBNA-1; Short=EBV nuclear antigen 1 [Epstein-barr virus strain ag876]	_	_	_
c20715_g1	25	102	1.122	4.932	2.04	8.04E-03	2.01E-01	no	up	_	_	_	_	_
c24482_g1	113	23	8.943	1.863	-2.2	8.04E-03	2.01E-01	no	down	_	_	_	_	_
c32220_g2	309	68	34.359	7.629	-2.16	8.05E-03	2.01E-01	no	down	_	_	_	_	_
c5300_g1	41	157	7.67	30.08	1.96	8.09E-03	2.02E-01	no	up	_	_	_	_	_
c30454_g1	40	153	1.64	6.517	1.93	8.13E-03	2.02E-01	no	up	_	_	_	_	_
c53539_g1	2	19	0.205	1.984	2.77	8.18E-03	2.02E-01	no	up	_	_	_	_	_
c45551_g1	2	19	0.237	2.271	2.81	8.18E-03	2.02E-01	no	up	_	_	_	_	_
c4200_g1	2	19	0.28	2.781	2.92	8.18E-03	2.02E-01	no	up	_	_	_	_	_
c50299_g1	2	19	0.194	1.91	2.77	8.18E-03	2.02E-01	no	up	PREDICTED: leucine-rich repeat and WD repeat-containing protein KIAA1239 [Nasonia vitripennis]	_	Putative uncharacterized protein GLEAN_15282	_	PF00400.27|WD40|WD domain, G-beta repeat|m.28586:113-126
c18100_g1	21	2	3.172	0.213	-3.39	8.18E-03	2.02E-01	no	down	_	_	_	_	_
c16618_g1	21	2	6.311	0.612	-3.17	8.18E-03	2.02E-01	no	down	_	_	_	_	_
c3325_g1	21	2	1.866	0.185	-2.79	8.18E-03	2.02E-01	no	down	_	_	_	_	_
c6593_g1	21	2	2.05	0.204	-2.82	8.18E-03	2.02E-01	no	down	_	_	_	_	_
c60645_g1	22	90	2.309	9.761	2.03	8.18E-03	2.02E-01	no	up	_	_	_	_	_
c30742_g1	1307	302	17.239	4.144	-2.03	8.19E-03	2.02E-01	no	down	_	_	_	_	_
c28057_g1	210	45	6.235	1.39	-2.09	8.28E-03	2.04E-01	no	down	hypothetical protein DAPPUDRAFT_47834 [Daphnia pulex]	RecName: Full=Decapping nuclease RAI1	_	RAI1, DOM3Z	PF08652.6|RAI1|RAI1 like PD-(D/E)XK nuclease|m.7067:253-322
c33734_g1	42	160	1.489	5.933	1.92	8.32E-03	2.05E-01	no	up	_	_	_	_	_
c6585_g1	10	46	0.658	3.161	2.11	8.38E-03	2.06E-01	no	up	_	_	_	_	_
c11586_g1	26	105	3.204	13.302	2.02	8.38E-03	2.06E-01	no	up	_	_	_	_	_
c20343_g1	83	16	2.309	0.463	-2.1	8.44E-03	2.07E-01	no	down	PREDICTED: E3 ubiquitin-protein ligase RNF152-like [Latimeria chalumnae]	_	_	_	PF13639.1|zf-RING_2|Ring finger domain|m.4092:13-57
c13038_g1	9	42	0.41	1.984	2.03	8.45E-03	2.07E-01	no	up	_	_	_	_	_
c21750_g1	9	42	1.348	5.914	2.05	8.45E-03	2.07E-01	no	up	_	_	_	_	_
c23242_g1	930	3227	10.065	36.347	1.84	8.47E-03	2.07E-01	no	up	PREDICTED: d-3-phosphoglycerate dehydrogenase-like [Strongylocentrotus purpuratus]	RecName: Full=D-3-phosphoglycerate dehydrogenase; Short=3-PGDH [Sus scrofa]	_	serA, PHGDH	PF02826.14|2-Hacid_dh_C|D-isomer specific 2-hydroxyacid dehydrogenase, NAD binding domain|m.29646:111-284;PF00389.25|2-Hacid_dh|D-isomer specific 2-hydroxyacid dehydrogenase, catalytic domain|m.29646:8-316
c28004_g1	184	40	4.747	1.075	-2.04	8.50E-03	2.07E-01	no	down	_	_	_	_	_
c36443_g1	3	23	0.367	2.883	2.68	8.50E-03	2.07E-01	no	up	hypothetical protein DAPPUDRAFT_97010 [Daphnia pulex]	_	_	MPDZ, MUPP1, Patj	PF00595.19|PDZ|PDZ domain (Also known as DHR or GLGF)|m.22431:32-100
c31280_g1	3	23	0.496	3.198	2.47	8.50E-03	2.07E-01	no	up	_	_	_	_	_
c19563_g1	3	23	0.485	3.81	2.74	8.50E-03	2.07E-01	no	up	_	_	_	_	_
c17633_g1	3	23	0.27	2.169	2.62	8.50E-03	2.07E-01	no	up	_	_	_	_	_
c5413_g1	25	3	2.967	0.371	-2.7	8.50E-03	2.07E-01	no	down	innexin 3 [Bombyx mori]	RecName: Full=Innexin inx3; Short=Innexin-3 [Drosophila melanogaster]	_	_	PF00876.13|Innexin|Innexin|m.22866:8-195
c11635_g1	24	97	0.906	3.764	1.94	8.50E-03	2.07E-01	no	up	hypothetical protein DAPPUDRAFT_307901 [Daphnia pulex]	_	_	_	_
c60469_g1	7	38	0.496	2.762	2.26	8.52E-03	2.07E-01	no	up	hypothetical protein M514_23563 [Trichuris suis]	_	_	_	_
c26574_g1	7	38	0.69	3.893	2.34	8.52E-03	2.07E-01	no	up	_	_	_	_	_
c25133_g1	7	38	0.55	3.059	2.28	8.52E-03	2.07E-01	no	up	_	_	_	_	_
c26942_g1	105	377	0.734	2.735	1.77	8.54E-03	2.07E-01	no	up	Kettin [Procambarus clarkii]	RecName: Full=Titin; AltName: Full=D-Titin; AltName: Full=Kettin [Drosophila melanogaster]	_	_	PF07679.11|I-set|Immunoglobulin I-set domain|m.33300:29-119;PF07679.11|I-set|Immunoglobulin I-set domain|m.33300:163-253;PF07679.11|I-set|Immunoglobulin I-set domain|m.33300:264-355;PF07679.11|I-set|Immunoglobulin I-set domain|m.33300:397-488;PF07679.11|I-set|Immunoglobulin I-set domain|m.33300:535-626;PF07679.11|I-set|Immunoglobulin I-set domain|m.33300:673-764;PF07679.11|I-set|Immunoglobulin I-…
c25101_g1	79	286	2.298	8.658	1.87	8.58E-03	2.07E-01	no	up	_	_	_	_	_
c18724_g1	6	34	1.802	10.364	2.46	8.58E-03	2.07E-01	no	up	_	_	_	_	_
c5850_g1	6	34	0.378	2.225	2.28	8.58E-03	2.07E-01	no	up	_	_	_	_	_
c16840_g1	4	27	0.475	3.309	2.57	8.61E-03	2.07E-01	no	up	_	_	_	_	_
c34950_g1	4	27	0.259	1.845	2.44	8.61E-03	2.07E-01	no	up	_	_	_	_	_
c10531_g1	4	27	0.378	2.651	2.52	8.61E-03	2.07E-01	no	up	_	_	_	_	_
c13591_g1	4	27	0.421	2.911	2.53	8.61E-03	2.07E-01	no	up	_	_	_	_	_
c24604_g1	4	27	0.216	1.53	2.37	8.61E-03	2.07E-01	no	up	_	_	_	_	_
c8413_g1	29	4	2.265	0.324	-2.48	8.61E-03	2.07E-01	no	down	_	_	_	_	_
c3087_g1	29	4	2.47	0.352	-2.51	8.61E-03	2.07E-01	no	down	_	_	_	_	PF00431.15|CUB|CUB domain|m.5006:190-234
c7864_g1	29	4	2.621	0.371	-2.53	8.61E-03	2.07E-01	no	down	peritrophin [Macrobrachium nipponense]	_	_	_	_
c22285_g1	29	4	2.287	0.324	-2.49	8.61E-03	2.07E-01	no	down	_	_	_	_	_
c26293_g1	936	217	48.718	11.708	-2.05	8.63E-03	2.07E-01	no	down	_	_	_	_	_
c22843_g1	6287	1482	854.803	207.262	-2.04	8.69E-03	2.08E-01	no	down	_	_	_	_	_
c55392_g1	21	86	0.809	3.458	1.97	8.73E-03	2.09E-01	no	up	_	_	_	_	_
c24622_g1	593	137	13.064	3.133	-2.03	8.74E-03	2.09E-01	no	down	_	_	_	_	_
c29705_g1	253	881	4.175	15.11	1.83	8.78E-03	2.10E-01	no	up	hypothetical protein LOTGIDRAFT_225566 [Lottia gigantea]	RecName: Full=Arylsulfatase J; Short=ASJ; Flags: Precursor [Homo sapiens]	_	_	PF00884.18|Sulfatase|Sulfatase|m.26894:12-391
c29216_g1	66	12	3.344	0.64	-2.22	8.79E-03	2.10E-01	no	down	_	_	_	_	_
c25632_g1	65	237	13.15	53.755	2.02	8.81E-03	2.10E-01	no	up	_	_	_	_	_
c16684_g1	90	18	5.167	1.066	-2.18	8.81E-03	2.10E-01	no	down	_	_	_	_	_
c20216_g1	13	56	0.949	4.246	2.05	8.90E-03	2.12E-01	no	up	pol-like protein [Biomphalaria glabrata]	_	_	_	PF14529.1|Exo_endo_phos_2|Endonuclease-reverse transcriptase|m.4519:100-168;PF03372.18|Exo_endo_phos|Endonuclease/Exonuclease/phosphatase family|m.4519:7-144
c20340_g1	19	78	1.025	4.338	1.98	8.91E-03	2.12E-01	no	up	PREDICTED: alpha-L-fucosidase-like [Strongylocentrotus purpuratus]	RecName: Full=Alpha-L-fucosidase; AltName: Full=Alpha-L-fucoside fucohydrolase; Flags: Precursor	hypothetical LOC592142	FUCA	PF01120.12|Alpha_L_fucos|Alpha-L-fucosidase|m.4174:22-359
c183_g1	19	78	0.852	3.606	1.96	8.91E-03	2.12E-01	no	up	_	_	_	_	_
c26754_g1	331	75	3.776	0.89	-1.97	8.92E-03	2.12E-01	no	down	hypothetical protein BRAFLDRAFT_76220 [Branchiostoma floridae]	_	_	_	PF02901.10|PFL|Pyruvate formate lyase|m.32403:505-1033;PF04261.7|Dyp_perox|Dyp-type peroxidase family|m.32403:73-310
c27230_g1	24	96	0.777	3.207	1.91	8.95E-03	2.13E-01	no	up	TPA: reverse transcriptase [Schistosoma mansoni]	_	_	_	PF00078.22|RVT_1|Reverse transcriptase (RNA-dependent DNA polymerase)|m.5576:408-530
c18656_g1	247	855	35.481	133.104	1.9	9.00E-03	2.14E-01	no	up	_	_	_	_	_
c8145_g1	58	10	5.2	0.927	-2.37	9.03E-03	2.14E-01	no	down	_	_	_	_	_
c55558_g1	253	876	11.014	39.545	1.83	9.04E-03	2.14E-01	no	up	cathepsin D-like protein [Homarus americanus]	RecName: Full=Lysosomal aspartic protease; Flags: Precursor [Aedes aegypti]	_	CTSD	PF00026.18|Asp|Eukaryotic aspartyl protease|m.22277:75-392
c21202_g1	77	275	2.05	7.555	1.83	9.12E-03	2.16E-01	no	up	_	_	_	_	_
c22621_g1	28	106	0.809	3.198	1.86	9.13E-03	2.16E-01	no	up	_	_	_	_	_
c11458_g1	22	88	0.636	2.623	1.89	9.14E-03	2.16E-01	no	up	_	_	_	_	_
c3939_g1	98	20	14.661	3.078	-2.22	9.14E-03	2.16E-01	no	down	salivary secreted ribonuclease [Culex quinquefasciatus]	_	_	_	_
c3169_g1	54	9	2.891	0.417	-2.53	9.16E-03	2.16E-01	no	down	_	_	_	_	_
c3191_g1	11	49	0.572	2.614	2.01	9.16E-03	2.16E-01	no	up	PREDICTED: peroxidasin-like protein [Chelonia mydas]	RecName: Full=Peroxidasin-like protein; AltName: Full=Cardiac peroxidase; AltName: Full=Vascular peroxidase 2; AltName: Full=polysomal ribonuclease 1; Short=PRM1;	_	_	PF07679.11|I-set|Immunoglobulin I-set domain|m.5104:95-174;PF07679.11|I-set|Immunoglobulin I-set domain|m.5104:253-339;PF07679.11|I-set|Immunoglobulin I-set domain|m.5104:343-379;PF13895.1|Ig_2|Immunoglobulin domain|m.5104:100-175;PF13895.1|Ig_2|Immunoglobulin domain|m.5104:256-339;PF13895.1|Ig_2|Immunoglobulin domain|m.5104:343-379;PF13927.1|Ig_3|Immunoglobulin domain|m.5104:109-167;PF13927.1|Ig…
c12629_g1	11	49	0.863	3.958	2.08	9.16E-03	2.16E-01	no	up	_	_	_	_	_
c31490_g1	1677	5702	46.646	164.714	1.82	9.32E-03	2.19E-01	no	up	PREDICTED: legumain isoform X1 [Latimeria chalumnae]	RecName: Full=Legumain; AltName: Full=Asparaginyl endopeptidase; AltName: Full=Protease, cysteine 1; Flags: Precursor [Rattus norvegicus]	_	LGMN	PF01650.13|Peptidase_C13|Peptidase C13 family|m.19231:27-283
c36524_g1	69	13	40.659	7.61	-2.4	9.38E-03	2.20E-01	no	down	_	_	_	_	_
c4574_g1	15	63	0.906	3.958	2.01	9.38E-03	2.20E-01	no	up	_	_	_	_	_
c1151_g1	51	184	1.769	6.628	1.85	9.47E-03	2.22E-01	no	up	_	_	_	_	_
c16770_g1	8	41	0.367	1.928	2.12	9.47E-03	2.22E-01	no	up	PREDICTED: monocarboxylate transporter 13 [Monodelphis domestica]	_	_	SLC16A13	PF07690.11|MFS_1|Major Facilitator Superfamily|m.20858:4-410
c52439_g1	8	41	0.334	1.78	2.11	9.47E-03	2.22E-01	no	up	_	_	_	_	_
c33843_g1	995	235	35.913	11.04	-1.69	9.47E-03	2.22E-01	no	down	Protein Bm2452, isoform c, partial [Brugia malayi]	_	_	_	PF00097.20|zf-C3HC4|Zinc finger, C3HC4 type (RING finger)|m.7893:7-49;PF13639.1|zf-RING_2|Ring finger domain|m.7893:5-49;PF14634.1|zf-RING_5|zinc-RING finger domain|m.7893:7-51;PF13445.1|zf-RING_UBOX|RING-type zinc-finger|m.7893:7-47;PF13923.1|zf-C3HC4_2|Zinc finger, C3HC4 type (RING finger)|m.7893:7-49
c27695_g1	32	120	1.003	3.903	1.86	9.58E-03	2.24E-01	no	up	hypothetical protein DDB_G0279675 [Dictyostelium discoideum AX4]	_	_	BTD	PF00795.17|CN_hydrolase|Carbon-nitrogen hydrolase|m.5614:76-249
c9516_g1	7	37	0.485	2.568	2.19	9.65E-03	2.25E-01	no	up	unnamed protein product, partial [Oncorhynchus mykiss]	RecName: Full=Protocadherin beta-13; Short=PCDH-beta-13; Flags: Precursor [Homo sapiens]	_	FAT1_2_3	PF00028.12|Cadherin|Cadherin domain|m.20984:62-155;PF00028.12|Cadherin|Cadherin domain|m.20984:170-251
c15396_g1	7	37	0.453	2.466	2.21	9.65E-03	2.25E-01	no	up	_	_	_	_	_
c17298_g1	41	7	2.222	0.389	-2.25	9.65E-03	2.25E-01	no	down	_	_	_	_	_
c18480_g1	41	7	12.633	2.317	-2.4	9.65E-03	2.25E-01	no	down	_	_	_	_	_
c31745_g2	26	102	2.201	8.936	1.97	9.68E-03	2.25E-01	no	up	_	_	_	_	_
c3391_g1	26	102	0.669	2.707	1.87	9.68E-03	2.25E-01	no	up	PREDICTED: neural cell adhesion molecule 1-like [Bombyx mori]	_	_	_	PF08205.7|C2-set_2|CD80-like C2-set immunoglobulin domain|m.30946:205-274;PF08205.7|C2-set_2|CD80-like C2-set immunoglobulin domain|m.30946:307-376;PF13895.1|Ig_2|Immunoglobulin domain|m.30946:95-180;PF13895.1|Ig_2|Immunoglobulin domain|m.30946:205-279;PF13895.1|Ig_2|Immunoglobulin domain|m.30946:302-372;PF07679.11|I-set|Immunoglobulin I-set domain|m.30946:202-274;PF13927.1|Ig_3|Immunoglobulin do…
c28706_g1	274	935	11.877	42.02	1.81	9.73E-03	2.26E-01	no	up	hypothetical protein DAPPUDRAFT_93775 [Daphnia pulex]	RecName: Full=Carboxypeptidase A2; Flags: Precursor [Mus musculus]	_	CPA2	PF00246.19|Peptidase_M14|Zinc carboxypeptidase|m.14423:121-400;PF02244.11|Propep_M14|Carboxypeptidase activation peptide|m.14423:29-98
c32155_g1	42	155	6.171	23.406	1.91	9.75E-03	2.26E-01	no	up	_	_	_	_	_
c26814_g1	156	34	3.646	0.825	-2.02	9.76E-03	2.26E-01	no	down	_	_	_	_	_
c27493_g1	100	349	10.982	39.526	1.84	9.82E-03	2.26E-01	no	up	_	_	_	_	_
c24086_g1	57	204	1.338	4.987	1.82	9.83E-03	2.26E-01	no	up	_	_	_	_	_
c192_g1	6	33	0.788	4.459	2.36	9.84E-03	2.26E-01	no	up	_	_	_	_	_
c28440_g2	6	33	0.604	3.402	2.31	9.84E-03	2.26E-01	no	up	_	_	_	_	_
c35997_g1	6	33	0.41	2.317	2.24	9.84E-03	2.26E-01	no	up	Fringe glycosyltransferase, partial [Zootermopsis nevadensis]	RecName: Full=Fringe glycosyltransferase; AltName: Full=O-fucosylpeptide 3-beta-N-acetylglucosaminyltransferase [Drosophila melanogaster]	similar to fringe CG10580-PA	FNG	PF02434.11|Fringe|Fringe-like|m.34263:92-303
c1810_g1	6	33	0.572	2.957	2.19	9.84E-03	2.26E-01	no	up	_	_	_	_	_
c33899_g1	6	33	0.863	4.894	2.37	9.84E-03	2.26E-01	no	up	_	_	_	_	_
c45462_g1	6	33	0.345	1.984	2.23	9.84E-03	2.26E-01	no	up	projectin [Procambarus clarkii]	RecName: Full=Twitchin; AltName: Full=Uncoordinated protein 22 [Caenorhabditis elegans]	_	_	PF00041.16|fn3|Fibronectin type III domain|m.25609:6-33;PF00041.16|fn3|Fibronectin type III domain|m.25609:143-229;PF00041.16|fn3|Fibronectin type III domain|m.25609:247-331;PF07679.11|I-set|Immunoglobulin I-set domain|m.25609:48-137
c27985_g1	6	33	4.552	24.593	2.41	9.84E-03	2.26E-01	no	up	PREDICTED: uncharacterized protein LOC102806172, partial [Saccoglossus kowalevskii]	_	_	_	_
c24588_g2	37	6	4.865	0.76	-2.53	9.84E-03	2.26E-01	no	down	_	_	_	_	_
c30130_g1	60	215	1.068	3.977	1.8	9.88E-03	2.27E-01	no	up	PREDICTED: endothelin-converting enzyme 1-like [Metaseiulus occidentalis]	RecName: Full=Endothelin-converting enzyme 1; Short=ECE-1 [Mus musculus]	_	MMEL1	PF01431.16|Peptidase_M13|Peptidase family M13|m.35209:748-958;PF05649.8|Peptidase_M13_N|Peptidase family M13|m.35209:75-225;PF05649.8|Peptidase_M13_N|Peptidase family M13|m.35209:459-682
c27484_g1	194	664	2.934	10.456	1.8	9.89E-03	2.27E-01	no	up	hypothetical protein YQE_07355, partial [Dendroctonus ponderosae]	_	_	_	_
c11488_g1	12	51	0.841	3.736	2.03	9.90E-03	2.27E-01	no	up	_	_	_	_	_
c23676_g1	20	80	1.003	4.181	1.96	9.94E-03	2.27E-01	no	up	_	_	_	_	_
c1853_g1	73	14	4.391	0.871	-2.21	9.95E-03	2.27E-01	no	down	_	_	_	_	_
c26754_g2	73	14	6.624	1.316	-2.25	9.95E-03	2.27E-01	no	down	_	_	_	_	_
c22030_g1	43	158	0.798	3.05	1.81	9.98E-03	2.27E-01	no	up	_	_	_	_	_
c18103_g1	32	119	0.777	3.013	1.83	9.99E-03	2.27E-01	no	up	PREDICTED: ATP-binding cassette sub-family B member 7, mitochondrial [Tribolium castaneum]	RecName: Full=ATP-binding cassette sub-family B member 7, mitochondrial; AltName: Full=ATP-binding cassette transporter 7; Short=ABC transporter 7 protein; Flags: P	similar to ATP-binding cassette sub-family B member 7	ABCB7	PF00005.22|ABC_tran|ABC transporter|m.38456:479-628;PF00664.18|ABC_membrane|ABC transporter transmembrane region|m.38456:137-415
c50379_g1	5	30	0.27	1.669	2.26	1.00E-02	2.27E-01	no	up	_	_	_	_	_
c56395_g1	5	30	0.313	1.965	2.32	1.00E-02	2.27E-01	no	up	_	_	_	_	_
c18448_g1	5	30	0.55	3.383	2.42	1.00E-02	2.27E-01	no	up	_	_	_	_	_
c23731_g1	5	30	0.841	3.699	2.01	1.00E-02	2.27E-01	no	up	hypothetical protein TcasGA2_TC001654 [Tribolium castaneum]	_	_	_	PF10545.4|MADF_DNA_bdg|Alcohol dehydrogenase transcription factor Myb/SANT-like|m.29102:23-115;PF13837.1|Myb_DNA-bind_4|Myb/SANT-like DNA-binding domain|m.29102:14-93
c30266_g1	128	440	4.466	15.935	1.81	1.00E-02	2.27E-01	no	up	cyclase [Rhodothermus marinus]	_	_	_	PF04199.8|Cyclase|Putative cyclase|m.36366:41-220
c30216_g1	23	90	1.036	4.199	1.92	1.01E-02	2.27E-01	no	up	_	_	_	_	_
c15585_g1	109	376	1.305	4.672	1.76	1.01E-02	2.27E-01	no	up	_	_	_	_	_
c12368_g1	11	48	0.712	3.235	2.04	1.01E-02	2.27E-01	no	up	hypothetical protein LOTGIDRAFT_127769 [Lottia gigantea]	RecName: Full=cGMP-dependent protein kinase, isozyme 1; Short=cGK [Drosophila melanogaster]	cGMP-dependent protein kinase	PRKG	PF00027.24|cNMP_binding|Cyclic nucleotide-binding domain|m.37928:256-313
c39994_g1	4	26	0.227	1.557	2.34	1.02E-02	2.27E-01	no	up	_	_	_	_	_
c42741_g1	4	26	0.399	2.707	2.49	1.02E-02	2.27E-01	no	up	_	_	_	_	_
c13902_g1	4	26	0.453	3.003	2.49	1.02E-02	2.27E-01	no	up	Fibrillin-2 [Camponotus floridanus]	RecName: Full=Latent-transforming growth factor beta-binding protein 1; Short=LTBP-1; AltName: Full=Transforming growth factor beta-1-binding protein 1; Short=TGF	_	FBLN1_2	_
c37570_g1	4	26	0.334	2.253	2.44	1.02E-02	2.27E-01	no	up	_	_	_	_	_
c55285_g1	4	26	0.432	2.864	2.48	1.02E-02	2.27E-01	no	up	_	_	_	_	_
c27891_g2	28	4	2.309	0.343	-2.44	1.02E-02	2.27E-01	no	down	StAR-related lipid transfer protein 13 [Camponotus floridanus]	_	_	_	_
c20229_g1	28	4	1.899	0.278	-2.4	1.02E-02	2.27E-01	no	down	_	_	_	_	_
c56787_g1	28	4	3.506	0.519	-2.54	1.02E-02	2.27E-01	no	down	_	_	_	_	_
c32916_g1	1632	5451	10.065	35.003	1.79	1.03E-02	2.27E-01	no	up	Protein LET-2, isoform a [Caenorhabditis elegans]	RecName: Full=Collagen alpha-2(IV) chain; AltName: Full=Lethal protein 2; Flags: Precursor [Caenorhabditis elegans]	C. briggsae CBR-LET-2 protein	COL4A	PF01391.13|Collagen|Collagen triple helix repeat (20 copies)|m.3246:575-632;PF01391.13|Collagen|Collagen triple helix repeat (20 copies)|m.3246:657-714;PF01391.13|Collagen|Collagen triple helix repeat (20 copies)|m.3246:699-754;PF01391.13|Collagen|Collagen triple helix repeat (20 copies)|m.3246:757-809;PF01391.13|Collagen|Collagen triple helix repeat (20 copies)|m.3246:888-947;PF01391.13|Collagen…
c28379_g1	1518	366	38.038	9.557	-1.98	1.03E-02	2.27E-01	no	down	_	_	_	_	_
c12712_g1	85	297	4.757	17.214	1.83	1.03E-02	2.27E-01	no	up	_	_	_	_	_
c5373_g1	2	18	0.485	4.459	2.96	1.03E-02	2.27E-01	no	up	_	_	_	_	_
c34434_g1	2	18	0.183	1.659	2.64	1.03E-02	2.27E-01	no	up	UV1 opsin, partial [Neogonodactylus oerstedii]	RecName: Full=Opsin, ultraviolet-sensitive; AltName: Full=UV-sensitive opsin; Short=AmUVop; Short=BUVOPS	_	OPN4, Rh2_7	PF00001.16|7tm_1|7 transmembrane receptor (rhodopsin family)|m.440:42-237;PF10320.4|7TM_GPCR_Srsx|Serpentine type 7TM GPCR chemoreceptor Srsx|m.440:36-224
c60400_g1	2	18	0.291	2.725	2.85	1.03E-02	2.27E-01	no	up	PREDICTED: pogo transposable element with KRAB domain-like [Xenopus (Silurana) tropicalis]	_	_	_	_
c37320_g1	2	18	0.237	2.188	2.76	1.03E-02	2.27E-01	no	up	_	_	_	_	PF00024.21|PAN_1|PAN domain|m.17497:129-187
c4132_g1	2	18	0.55	4.987	2.97	1.03E-02	2.27E-01	no	up	_	_	_	_	_
c61850_g1	2	18	0.216	2.021	2.75	1.03E-02	2.27E-01	no	up	_	_	_	_	_
c53753_g1	2	18	0.173	1.594	2.63	1.03E-02	2.27E-01	no	up	_	_	_	_	_
c9736_g1	2	18	0.334	3.04	2.85	1.03E-02	2.27E-01	no	up	_	_	_	_	_
c6245_g1	2	18	0.28	2.558	2.81	1.03E-02	2.27E-01	no	up	_	_	_	_	_
c55115_g1	2	18	0.291	2.725	2.85	1.03E-02	2.27E-01	no	up	_	_	_	_	_
c13208_g1	2	18	0.367	3.374	2.9	1.03E-02	2.27E-01	no	up	_	_	_	_	_
c51188_g1	20	2	1.845	0.195	-2.72	1.03E-02	2.27E-01	no	down	PREDICTED: protein turtle homolog B [Tribolium castaneum]	_	_	_	PF13895.1|Ig_2|Immunoglobulin domain|m.15219:14-84;PF13895.1|Ig_2|Immunoglobulin domain|m.15219:113-195;PF07679.11|I-set|Immunoglobulin I-set domain|m.15219:112-186;PF08205.7|C2-set_2|CD80-like C2-set immunoglobulin domain|m.15219:24-83;PF13927.1|Ig_3|Immunoglobulin domain|m.15219:114-181
c38606_g1	20	2	5.2	0.528	-3.08	1.03E-02	2.27E-01	no	down	_	_	_	_	_
c47035_g1	20	2	2.373	0.241	-2.86	1.03E-02	2.27E-01	no	down	_	_	_	_	_
c24876_g2	64	12	6.645	1.02	-2.59	1.03E-02	2.27E-01	no	down	_	_	_	_	_
c11279_g1	48	8	3.258	0.565	-2.34	1.04E-02	2.27E-01	no	down	hypothetical protein L798_08670 [Zootermopsis nevadensis]	_	_	_	PF07841.8|DM4_12|DM4/DM12 family|m.12642:78-160
c5783_g1	10	44	1.251	6.415	2.27	1.04E-02	2.27E-01	no	up	_	_	_	_	_
c55711_g1	3	22	0.28	2.132	2.55	1.04E-02	2.27E-01	no	up	_	_	_	_	_
c40883_g1	3	22	0.237	1.78	2.48	1.04E-02	2.27E-01	no	up	Cadherin-N, isoform D [Drosophila CADN_DROME RecName: Full=Neural-cadherin; AltName: Full=Cadherin-N; Short=dN-cadherin; Flags: Prec	RecName: Full=Neural-cadherin; AltName: Full=Cadherin-N; Short=dN-cadherin; Flags: Precursor [Drosophila melanogaster]	_	_	PF02210.19|Laminin_G_2|Laminin G domain|m.22656:104-187;PF00054.18|Laminin_G_1|Laminin G domain|m.22656:108-185;PF12661.2|hEGF|Human growth factor-like EGF|m.22656:57-69
c12927_g1	3	22	0.604	4.524	2.72	1.04E-02	2.27E-01	no	up	_	_	_	_	_
c13400_g1	3	22	0.388	2.92	2.63	1.04E-02	2.27E-01	no	up	_	_	_	_	_
c26962_g1	3	22	0.841	6.229	2.75	1.04E-02	2.27E-01	no	up	_	_	_	_	_
c18139_g1	3	22	0.28	2.141	2.56	1.04E-02	2.27E-01	no	up	_	_	_	_	_
c35590_g1	3	22	0.259	1.956	2.52	1.04E-02	2.27E-01	no	up	_	_	_	_	_
c15813_g1	24	3	2.923	0.38	-2.65	1.04E-02	2.27E-01	no	down	_	_	_	_	_
c12827_g1	24	3	2.977	0.38	-2.68	1.04E-02	2.27E-01	no	down	_	_	_	_	_
c20732_g1	24	3	3.851	0.436	-2.88	1.04E-02	2.27E-01	no	down	PREDICTED: prostatic spermine-binding protein-like, partial [Callorhinchus milii]	RecName: Full=Trigger factor; Short=TF; AltName: Full=PPIase [Herpetosiphon aurantiacus DSM 785]	_	_	_
c24067_g1	24	3	7.044	0.89	-2.85	1.04E-02	2.27E-01	no	down	_	_	_	_	_
c5001_g1	24	3	2.007	0.26	-2.55	1.04E-02	2.27E-01	no	down	_	_	_	_	_
c2551_g1	24	3	4.563	0.584	-2.77	1.04E-02	2.27E-01	no	down	_	_	_	_	_
c58670_g1	24	3	2.546	0.324	-2.64	1.04E-02	2.27E-01	no	down	_	_	_	_	_
c26229_g2	24	3	21.079	2.494	-3.03	1.04E-02	2.27E-01	no	down	_	_	_	_	_
c23270_g1	29	107	1.456	5.59	1.87	1.04E-02	2.27E-01	no	up	_	_	_	_	_
c10616_g1	76	15	4.455	0.908	-2.18	1.05E-02	2.29E-01	no	down	_	_	_	_	_
c28350_g1	155	527	4.099	14.47	1.79	1.05E-02	2.29E-01	no	up	RecName: Full=Crustapain; AltName: Full=NsCys; Flags: Precursor [Pandalus borealis]	RecName: Full=Crustapain; AltName: Full=NsCys; Flags: Precursor [Pandalus borealis]	_	_	PF00112.18|Peptidase_C1|Papain family cysteine protease|m.14875:111-324;PF08246.7|Inhibitor_I29|Cathepsin propeptide inhibitor domain (I29)|m.14875:20-80
c24498_g1	20	79	0.701	2.883	1.9	1.06E-02	2.31E-01	no	up	PREDICTED: collagen alpha-4(IV) chain [Peromyscus maniculatus bairdii]	RecName: Full=Collagen alpha-1(IV) chain; Contains: RecName: Full=Arresten; Flags: Precursor [Homo sapiens]	_	COL1AS	PF01391.13|Collagen|Collagen triple helix repeat (20 copies)|m.16644:266-318;PF01391.13|Collagen|Collagen triple helix repeat (20 copies)|m.16644:300-356
c8339_g1	1184	287	44.284	11.142	-1.98	1.06E-02	2.31E-01	no	down	_	_	_	_	_
c16680_g1	60	11	2.665	0.51	-2.18	1.06E-02	2.31E-01	no	down	_	_	_	_	_
c3604_g1	8	40	1.208	6.201	2.27	1.06E-02	2.31E-01	no	up	_	_	_	_	_
c35224_g1	8	40	0.388	1.993	2.1	1.06E-02	2.31E-01	no	up	_	_	_	_	_
c24808_g1	62	218	2.071	7.555	1.82	1.07E-02	2.32E-01	no	up	cathepsin C [Fenneropenaeus chinensis]	RecName: Full=Dipeptidyl peptidase 1; AltName: Full=Cathepsin C; AltName: Full=Cathepsin J; AltName: Full=Dipeptidyl peptidase I; Short=DPP-I; Short=DPPI; AltName:	_	CTSC	PF00112.18|Peptidase_C1|Papain family cysteine protease|m.16857:224-448;PF08773.6|CathepsinC_exc|Cathepsin C exclusion domain|m.16857:22-138
c41412_g1	19	75	2.276	9.27	1.98	1.08E-02	2.34E-01	no	up	_	_	_	_	_
c23100_g1	22	86	1.996	8.046	1.96	1.08E-02	2.34E-01	no	up	_	_	_	_	_
c25451_g1	57	200	12.978	46.46	1.83	1.08E-02	2.35E-01	no	up	_	_	_	_	_
c19896_g1	32	117	2.373	8.964	1.87	1.09E-02	2.35E-01	no	up	_	_	_	_	_
c5554_g1	35	127	0.982	3.68	1.8	1.09E-02	2.35E-01	no	up	hypothetical protein ZHAS_00018054 [Anopheles sinensis]	RecName: Full=Sphingomyelin phosphodiesterase; AltName: Full=Acid sphingomyelinase; Short=aSMase; Flags: Precursor [Bos taurus]	_	SMPD1, ASM	PF00149.23|Metallophos|Calcineurin-like phosphoesterase|m.37481:194-460;PF12850.2|Metallophos_2|Calcineurin-like phosphoesterase superfamily domain|m.37481:194-500
c5520_g1	12	50	0.636	2.753	1.95	1.09E-02	2.35E-01	no	up	_	_	_	_	_
c28027_g1	93	318	0.874	3.105	1.72	1.09E-02	2.36E-01	no	up	PREDICTED: disintegrin and metalloproteinase domain-containing protein 12-like [Ailuropoda melanoleuca]	RecName: Full=Disintegrin and metalloproteinase domain-containing protein 12; Short=ADAM 12; AltName: Full=Meltrin-alpha; Flags: Precursor [Mus musculus]	_	ADAM12	PF01421.14|Reprolysin|Reprolysin (M12B) family zinc metalloprotease|m.6858:206-409;PF08516.7|ADAM_CR|ADAM cysteine-rich|m.6858:502-609;PF00200.18|Disintegrin|Disintegrin|m.6858:423-499;PF13688.1|Reprolysin_5|Metallo-peptidase family M12|m.6858:207-378;PF13582.1|Reprolysin_3|Metallo-peptidase family M12B Reprolysin-like|m.6858:227-349;PF13583.1|Reprolysin_4|Metallo-peptidase family M12B Reprolysin…
c32655_g1	53	186	1.715	6.22	1.8	1.09E-02	2.36E-01	no	up	PREDICTED: putative nuclease HARBI1-like [Bombyx mori]	_	_	_	_
c25980_g1	18	71	1.046	4.292	1.94	1.10E-02	2.37E-01	no	up	_	_	_	_	_
c33147_g1	320	1063	1.359	4.709	1.72	1.12E-02	2.40E-01	no	up	PREDICTED: uncharacterized protein LOC100880818 [Megachile rotundata]	_	_	_	PF00094.20|VWD|von Willebrand factor type D domain|m.9196:2726-2867;PF06448.6|DUF1081|Domain of Unknown Function (DUF1081)|m.9196:134-239;PF09172.6|DUF1943|Domain of unknown function (DUF1943)|m.9196:1-109;PF08742.6|C8|C8 domain|m.9196:2903-2961
c11542_g1	52	9	11.467	2.002	-2.46	1.12E-02	2.40E-01	no	down	_	_	_	_	_
c33059_g2	51	9	7.854	1.344	-2.46	1.12E-02	2.40E-01	no	down	_	_	_	_	_
c56364_g1	51	9	2.524	0.463	-2.22	1.12E-02	2.40E-01	no	down	_	_	_	_	_
c26515_g1	23	88	1.327	5.451	1.96	1.12E-02	2.41E-01	no	up	retrovirus-related hypothetical protein RT1 - African malaria mosquito retrotransposon (fragment)	_	_	_	_
c25413_g1	523	126	20.335	5.08	-1.98	1.12E-02	2.41E-01	no	down	_	_	_	_	_
c337_g1	462	1525	9.687	33.213	1.77	1.12E-02	2.41E-01	no	up	PREDICTED: sodium- and chloride-dependent glycine transporter 2-like [Megachile rotundata]	RecName: Full=Sodium- and chloride-dependent glycine transporter 1; Short=GlyT-1; Short=GlyT1; Short=xGlyT1; AltName: Full=Solute carrier family 6 member 9 [Xenop	_	SLC6A5S	PF00209.13|SNF|Sodium:neurotransmitter symporter family|m.15979:23-584
c19568_g1	14	57	0.647	2.725	1.92	1.12E-02	2.41E-01	no	up	_	_	_	_	_
c20959_g2	247	58	22.503	5.46	-2.02	1.12E-02	2.41E-01	no	down	lectin B isoform 1 [Marsupenaeus japonicus]	_	_	_	PF00059.16|Lectin_C|Lectin C-type domain|m.30605:40-156
c12086_g1	1053	3460	15.437	52.726	1.77	1.12E-02	2.41E-01	no	up	Membrane-bound alkaline phosphatase [Zootermopsis nevadensis]	RecName: Full=Alkaline phosphatase, tissue-nonspecific isozyme; Short=AP-TNAP; Short=TNSALP; AltName: Full=Alkaline phosphatase liver/bone/kidney isozyme; Flags: P	_	E3.1.3.1, phoA, phoB	PF00245.15|Alk_phosphatase|Alkaline phosphatase|m.12883:60-528
c24253_g1	2272	560	47.563	12.18	-1.96	1.13E-02	2.41E-01	no	down	hypothetical protein [Plasmodium vivax Sal-1]	_	_	_	PF07247.7|AATase|Alcohol acetyltransferase|m.16203:249-503;PF00668.15|Condensation|Condensation domain|m.16203:182-421
c31775_g2	190	44	5.523	1.326	-1.98	1.14E-02	2.43E-01	no	down	hypothetical protein DAPPUDRAFT_299942 [Daphnia pulex]	RecName: Full=Kynurenine/alpha-aminoadipate aminotransferase, mitochondrial; Short=KAT/AadAT; AltName: Full=2-aminoadipate aminotransferase; AltName: Full=2-aminoa	_	AADAT, KAT2	PF00155.16|Aminotran_1_2|Aminotransferase class I and II|m.17709:64-401;PF12897.2|Aminotran_MocR|Alanine-glyoxylate amino-transferase|m.17709:129-368
c44721_g1	94	20	2.762	0.612	-2.01	1.14E-02	2.44E-01	no	down	hypothetical protein DAPPUDRAFT_229355 [Daphnia pulex]	_	_	_	_
c24072_g1	47	167	3.387	12.44	1.85	1.15E-02	2.45E-01	no	up	_	_	_	_	_
c8741_g1	10	43	0.518	2.308	1.96	1.15E-02	2.45E-01	no	up	_	_	_	_	_
c1920_g1	10	43	0.518	2.317	1.97	1.15E-02	2.45E-01	no	up	_	_	_	_	_
c45093_g1	70	14	1.845	0.38	-2.02	1.15E-02	2.45E-01	no	down	_	_	_	_	PF00094.20|VWD|von Willebrand factor type D domain|m.21708:74-110
c20922_g1	28	102	36.754	127.802	1.8	1.15E-02	2.45E-01	no	up	arginine kinase 1 [Macrobrachium rosenbergii]	_	_	_	_
c30019_g1	44	157	1.111	4.106	1.8	1.16E-02	2.45E-01	no	up	PREDICTED: uncharacterized protein LOC100372062 [Saccoglossus kowalevskii]	_	_	_	PF09337.5|zf-H2C2|His(2)-Cys(2) zinc finger|m.27698:89-125
c21094_g1	24	91	2.449	6.303	1.33	1.16E-02	2.46E-01	no	up	_	_	_	_	_
c33036_g2	38	136	2.88	10.66	1.85	1.17E-02	2.47E-01	no	up	_	_	_	_	_
c30072_g1	1827	453	31.802	8.204	-1.94	1.17E-02	2.47E-01	no	down	_	_	_	_	_
c31776_g1	561	137	19.85	5.2	-1.91	1.17E-02	2.47E-01	no	down	_	_	_	_	_
c25375_g1	89	19	6.473	1.428	-2.1	1.17E-02	2.47E-01	no	down	PREDICTED: muscle-specific protein 20 isoform X1 [Microplitis demolitor]	RecName: Full=Muscle-specific protein 20 [Drosophila melanogaster]	similar to CG4696-PA, isoform A	_	PF00307.26|CH|Calponin homology (CH) domain|m.23664:20-119;PF00402.13|Calponin|Calponin family repeat|m.23664:156-177
c31545_g1	188	44	6.861	1.678	-1.97	1.17E-02	2.47E-01	no	down	_	_	_	_	_
c15531_g1	5	29	0.496	2.985	2.37	1.17E-02	2.47E-01	no	up	_	_	_	_	_
c23086_g1	32	5	3.506	0.63	-2.3	1.17E-02	2.47E-01	no	down	_	_	_	_	_
c32240_g4	32	5	4.747	0.76	-2.49	1.17E-02	2.47E-01	no	down	_	_	_	_	_
c3616_g1	31	5	4.326	0.482	-2.93	1.17E-02	2.47E-01	no	down	_	_	_	_	_
c1259_g1	31	5	2.007	0.334	-2.28	1.17E-02	2.47E-01	no	down	_	_	_	_	_
c22034_g1	108	24	6.181	1.418	-2.05	1.18E-02	2.47E-01	no	down	_	_	_	_	_
c20921_g1	78	16	6.839	1.53	-2.09	1.18E-02	2.47E-01	no	down	_	_	_	_	_
c30558_g1	1069	264	21.295	5.469	-1.94	1.18E-02	2.47E-01	no	down	_	_	_	_	PF09237.6|GAGA|GAGA factor|m.34854:169-213
c33230_g4	29	105	0.971	3.643	1.81	1.19E-02	2.50E-01	no	up	_	_	_	_	_
c12495_g1	55	10	2.319	0.436	-2.17	1.19E-02	2.50E-01	no	down	_	_	_	_	_
c25202_g2	9	39	0.507	2.262	1.96	1.19E-02	2.50E-01	no	up	_	_	_	_	_
c13728_g1	9	39	0.906	4.032	2.04	1.19E-02	2.50E-01	no	up	_	_	_	_	_
c11024_g1	46	162	0.874	3.189	1.76	1.20E-02	2.51E-01	no	up	hypothetical protein D910_00858, partial [Dendroctonus ponderosae]	_	_	_	_
c1528_g1	17	67	1.014	4.144	1.93	1.21E-02	2.52E-01	no	up	_	_	_	_	_
c25054_g1	17	67	4.326	19.272	2.13	1.21E-02	2.52E-01	no	up	_	_	_	_	_
c22303_g1	27	101	1.726	6.674	1.89	1.21E-02	2.53E-01	no	up	_	_	_	_	_
c28942_g1	304	73	8.177	2.039	-1.95	1.21E-02	2.53E-01	no	down	hydrolase, alpha/beta domain protein [Necator americanus]	RecName: Full=Epoxide hydrolase 3; AltName: Full=Abhydrolase domain-containing protein 9 [Xenopus (Silurana) tropicalis]	_	_	PF12697.2|Abhydrolase_6|Alpha/beta hydrolase family|m.13228:84-330;PF00561.15|Abhydrolase_1|alpha/beta hydrolase fold|m.13228:110-334;PF12695.2|Abhydrolase_5|Alpha/beta hydrolase family|m.13228:83-319
c12176_g1	418	1362	21.241	71.729	1.75	1.22E-02	2.53E-01	no	up	PREDICTED: troponin T, skeletal muscle isoform X3 [Tribolium castaneum]	RecName: Full=Troponin T, skeletal muscle; AltName: Full=Protein intended thorax; AltName: Full=Protein upheld [Drosophila melanogaster]	similar to CG7107-PG, isoform G	TNNT3	PF00992.15|Troponin|Troponin|m.37647:140-258
c16164_g1	27	4	4.714	0.714	-2.56	1.22E-02	2.53E-01	no	down	_	_	_	_	_
c15193_g1	27	4	2.179	0.334	-2.39	1.22E-02	2.53E-01	no	down	_	_	_	_	_
c23200_g1	81	17	6.343	1.381	-2.12	1.23E-02	2.55E-01	no	down	_	_	_	_	PF00060.21|Lig_chan|Ligand-gated ion channel|m.28890:8-234
c13292_g1	11	46	0.572	2.456	1.93	1.24E-02	2.57E-01	no	up	_	_	_	_	_
c15141_g1	124	412	7.088	24.379	1.77	1.24E-02	2.57E-01	no	up	_	_	_	_	PF00030.14|Crystall|Beta/Gamma crystallin|m.21248:32-80
c17959_g1	49	168	2.729	9.854	1.81	1.24E-02	2.57E-01	no	up	hypothetical protein DAPPUDRAFT_308661 [Daphnia pulex]	_	_	_	_
c20736_g1	7	35	0.507	2.633	2.17	1.24E-02	2.58E-01	no	up	_	_	_	_	_
c29989_g1	844	2724	14.38	48.184	1.74	1.24E-02	2.58E-01	no	up	PREDICTED: tetraspanin-1 isoform X1 [Tribolium castaneum]	RecName: Full=Transcription initiation factor IIA subunit 1; AltName: Full=General transcription factor IIA subunit 1; AltName: Full=dTFIIA-L; Contains: RecName: F	_	TSPAN18	PF00335.15|Tetraspannin|Tetraspanin family|m.25943:9-263;PF03153.8|TFIIA|Transcription factor IIA, alpha/beta subunit|m.25945:10-126
c16814_g1	194	45	5.48	1.316	-1.98	1.25E-02	2.58E-01	no	down	_	_	_	_	PF07679.11|I-set|Immunoglobulin I-set domain|m.20356:188-262;PF13895.1|Ig_2|Immunoglobulin domain|m.20356:59-163;PF13895.1|Ig_2|Immunoglobulin domain|m.20356:195-260;PF00047.20|ig|Immunoglobulin domain|m.20356:202-258;PF07686.12|V-set|Immunoglobulin V-set domain|m.20356:194-262
c41828_g1	77	16	4.757	1.02	-2.12	1.26E-02	2.60E-01	no	down	_	_	_	_	_
c39829_g1	169	553	7.67	26.02	1.75	1.26E-02	2.60E-01	no	up	chitinase 3C [Macrobrachium nipponense]	RecName: Full=Probable chitinase 3; AltName: Full=Probable chitinase 1; Flags: Precursor [Drosophila melanogaster]	_	E3.2.1.14	PF00704.23|Glyco_hydro_18|Glycosyl hydrolases family 18|m.34059:4-263;PF01607.19|CBM_14|Chitin binding Peritrophin-A domain|m.34059:319-367
c29981_g2	13	52	0.69	2.874	1.91	1.26E-02	2.60E-01	no	up	_	_	_	_	_
c33286_g1	52	178	4.25	9.307	1.11	1.27E-02	2.60E-01	no	up	_	_	_	_	_
c35204_g1	3	21	0.194	1.428	2.38	1.27E-02	2.60E-01	no	up	_	_	_	_	_
c5399_g1	3	21	0.248	1.78	2.43	1.27E-02	2.60E-01	no	up	_	_	_	_	_
c46914_g1	3	21	0.324	2.355	2.53	1.27E-02	2.60E-01	no	up	_	_	_	_	_
c50991_g1	3	21	0.27	1.928	2.45	1.27E-02	2.60E-01	no	up	PREDICTED: plasma kallikrein-like, partial [Ornithorhynchus anatinus]	_	_	_	PF00089.21|Trypsin|Trypsin|m.28645:176-222
c26523_g2	23	3	7.001	0.927	-2.79	1.27E-02	2.60E-01	no	down	_	_	_	_	_
c5405_g1	23	3	3.83	0.501	-2.71	1.27E-02	2.60E-01	no	down	_	_	_	_	_
c20803_g1	23	3	6.44	0.491	-3.47	1.27E-02	2.60E-01	no	down	PREDICTED: G patch domain-containing protein 3-like [Maylandia zebra]	_	_	_	_
c19823_g1	99	330	1.446	5.006	1.72	1.27E-02	2.60E-01	no	up	hypothetical protein DAPPUDRAFT_315775 [Daphnia pulex]	RecName: Full=Fibrillin-2; Flags: Precursor [Mus musculus]	_	_	PF07645.10|EGF_CA|Calcium-binding EGF domain|m.31764:113-154;PF07645.10|EGF_CA|Calcium-binding EGF domain|m.31764:156-196;PF07645.10|EGF_CA|Calcium-binding EGF domain|m.31764:198-237;PF07645.10|EGF_CA|Calcium-binding EGF domain|m.31764:239-274;PF07645.10|EGF_CA|Calcium-binding EGF domain|m.31764:280-320;PF07645.10|EGF_CA|Calcium-binding EGF domain|m.31764:322-363;PF07645.10|EGF_CA|Calcium-binding…
c25117_g1	110	25	5.48	1.233	-2.07	1.27E-02	2.60E-01	no	down	_	_	_	_	_
c29750_g2	110	25	3.851	0.908	-1.97	1.27E-02	2.60E-01	no	down	_	_	_	_	_
c27131_g1	212	50	8.997	3.031	-1.54	1.27E-02	2.60E-01	no	down	_	_	_	_	PF01501.15|Glyco_transf_8|Glycosyl transferase family 8|m.5926:71-296
c32543_g1	39	137	3.107	11.291	1.83	1.28E-02	2.61E-01	no	up	PREDICTED: uncharacterized protein LOC103309975 [Acyrthosiphon pisum]	_	_	_	PF12762.2|DDE_Tnp_IS1595|ISXO2-like transposase domain|m.3953:98-232
c21630_g1	22	83	2.039	7.953	1.91	1.28E-02	2.62E-01	no	up	_	_	_	_	_
c21111_g1	308	995	11.349	38.034	1.74	1.28E-02	2.62E-01	no	up	_	_	_	_	_
c33264_g1	275	891	6.192	21.218	1.76	1.28E-02	2.62E-01	no	up	_	_	_	_	_
c18178_g1	46	8	8.803	1.567	-2.42	1.29E-02	2.62E-01	no	down	_	_	_	_	_
c11793_g1	46	8	3.226	0.584	-2.28	1.29E-02	2.62E-01	no	down	_	_	_	_	_
c9150_g1	10	42	1.036	4.496	2.02	1.29E-02	2.62E-01	no	up	_	_	_	_	_
c31394_g1	24	89	1.003	4.422	2.04	1.29E-02	2.63E-01	no	up	PREDICTED: uncharacterized protein LOC102076140 [Oreochromis niloticus]	RecName: Full=Transposon Ty3-I Gag-Pol polyprotein; AltName: Full=Gag3-Pol3; AltName: Full=Transposon Ty3-2 TYA-TYB polyprotein; Contains: RecName: Full=Capsid pr	_	K07497	_
c28850_g1	52	177	6.839	16.064	1.22	1.30E-02	2.64E-01	no	up	_	_	_	_	_
c11127_g1	6	31	0.874	4.616	2.28	1.30E-02	2.64E-01	no	up	_	_	_	_	_
c33351_g1	70	234	6.095	10.66	0.8	1.30E-02	2.64E-01	no	up	PREDICTED: uncharacterized protein LOC100890015 [Strongylocentrotus purpuratus]	_	_	_	_
c8208_g1	19	2	2.524	0.269	-2.83	1.31E-02	2.64E-01	no	down	glutamate receptor, putative [Ixodes scapularis]	_	_	GRID1	PF00497.15|SBP_bac_3|Bacterial extracellular solute-binding proteins, family 3|m.15477:25-76;PF00060.21|Lig_chan|Ligand-gated ion channel|m.15477:90-185
c56192_g1	19	2	1.802	0.195	-2.69	1.31E-02	2.64E-01	no	down	_	_	_	_	_
c2574_g1	19	2	2.46	0.269	-2.79	1.31E-02	2.64E-01	no	down	_	_	_	_	_
c8958_g1	19	2	2.891	0.315	-2.85	1.31E-02	2.64E-01	no	down	_	_	_	_	PF00059.16|Lectin_C|Lectin C-type domain|m.21098:44-145
c1207_g1	19	2	2.449	0.269	-2.79	1.31E-02	2.64E-01	no	down	_	_	_	_	_
c33090_g1	80	17	4.132	0.973	-1.98	1.31E-02	2.64E-01	no	down	_	_	_	_	_
c27774_g2	12	49	1.197	5.024	1.98	1.31E-02	2.64E-01	no	up	_	_	_	_	_
c33192_g2	12	49	0.831	3.495	1.95	1.31E-02	2.64E-01	no	up	GI19892 [Drosophila mojavensis]	_	_	_	PF01593.19|Amino_oxidase|Flavin containing amine oxidoreductase|m.9743:1-263
c25358_g1	184	44	11.899	2.957	-1.97	1.32E-02	2.65E-01	no	down	_	_	_	_	_
c27663_g1	1321	4208	54.101	178.758	1.72	1.32E-02	2.66E-01	no	up	Myosin regulatory light chain 2 [Zootermopsis nevadensis]	RecName: Full=Myosin regulatory light chain 2; Short=MLC-2	myosin regulatory light chain 2	_	PF13405.1|EF-hand_6|EF-hand domain|m.6987:84-110
c18320_g1	37	129	1.046	3.773	1.76	1.32E-02	2.66E-01	no	up	hypothetical protein DAPPUDRAFT_315775 [Daphnia pulex]	RecName: Full=Fibrillin-1; AltName: Full=MP340; Flags: Precursor [Bos taurus]	_	FBLN1_2	PF07645.10|EGF_CA|Calcium-binding EGF domain|m.38526:127-167;PF07645.10|EGF_CA|Calcium-binding EGF domain|m.38526:169-208;PF07645.10|EGF_CA|Calcium-binding EGF domain|m.38526:281-321;PF07645.10|EGF_CA|Calcium-binding EGF domain|m.38526:323-361;PF07645.10|EGF_CA|Calcium-binding EGF domain|m.38526:363-402;PF07645.10|EGF_CA|Calcium-binding EGF domain|m.38526:404-444;PF07645.10|EGF_CA|Calcium-binding…
c51099_g1	14	55	0.669	2.725	1.88	1.33E-02	2.67E-01	no	up	_	_	_	_	_
c12125_g1	8	38	0.421	2.076	2.06	1.34E-02	2.70E-01	no	up	_	_	_	_	_
c61720_g1	8	38	1.424	6.943	2.21	1.34E-02	2.70E-01	no	up	U88 [Brugia malayi]	RecName: Full=Probable serine/threonine-protein kinase dyrk1; AltName: Full=Dual specificity tyrosine-phosphorylation regulated kinase 1 [Dictyostelium discoideum]	_	MLL2, ALR	_
c13281_g1	8	38	0.658	3.374	2.2	1.34E-02	2.70E-01	no	up	Tyrosine-protein kinase RYK, partial [Zootermopsis nevadensis]	RecName: Full=Tyrosine-protein kinase RYK; Flags: Precursor [Homo sapiens]	RYK receptor-like tyrosine kinase	RYK	PF07714.12|Pkinase_Tyr|Protein tyrosine kinase|m.24634:4-163;PF00069.20|Pkinase|Protein kinase domain|m.24634:6-161
c30879_g1	36	125	10.842	23.721	1.12	1.35E-02	2.70E-01	no	up	_	_	_	_	_
c17682_g1	1871	476	28.037	7.481	-1.89	1.35E-02	2.70E-01	no	down	hypothetical protein LOTGIDRAFT_209217 [Lottia gigantea]	RecName: Full=Allene oxide synthase-lipoxygenase protein; Includes: RecName: Full=Allene oxide synthase; AltName: Full=Hydroperoxidehydrase; Includes: RecName: Full	_	ALOX5	PF00305.14|Lipoxygenase|Lipoxygenase|m.38600:292-725;PF01477.18|PLAT|PLAT/LH2 domain|m.38600:23-133
c21267_g1	18	68	1.079	4.227	1.88	1.35E-02	2.70E-01	no	up	_	_	_	_	_
c29335_g1	42	145	3.808	13.589	1.81	1.35E-02	2.70E-01	no	up	_	_	_	_	_
c30837_g1	44	152	0.971	4.348	2.05	1.35E-02	2.70E-01	no	up	hypothetical protein [Nodosilinea nodulosa]	RecName: Full=NADH-cytochrome b5 reductase 1; AltName: Full=Microsomal cytochrome b reductase [Lodderomyces elongisporus NRRL YB-4239]	_	_	PF00970.19|FAD_binding_6|Oxidoreductase FAD-binding domain|m.36686:514-610;PF02771.11|Acyl-CoA_dh_N|Acyl-CoA dehydrogenase, N-terminal domain|m.36686:24-133;PF00175.16|NAD_binding_1|Oxidoreductase NAD-binding domain|m.36686:620-722;PF00441.19|Acyl-CoA_dh_1|Acyl-CoA dehydrogenase, C-terminal domain|m.36686:266-416;PF08028.6|Acyl-CoA_dh_2|Acyl-CoA dehydrogenase, C-terminal domain|m.36686:265-399
c20492_g1	168	40	4.93	1.214	-1.94	1.35E-02	2.70E-01	no	down	_	_	_	_	_
c3228_g1	578	145	72.203	18.651	-1.95	1.36E-02	2.72E-01	no	down	selenoprotein W [Cricetulus griseus]	RecName: Full=Selenoprotein W; Short=SelW [Mus musculus]	selenoprotein W, muscle 1 Gene; May be involved in a redox-related process. May play a role [...]	_	_
c33130_g1	316	78	9.159	2.345	-1.92	1.36E-02	2.72E-01	no	down	_	_	_	_	PF03281.9|Mab-21|Mab-21 protein|m.2753:60-312
c1039_g1	5	28	0.313	1.817	2.21	1.37E-02	2.73E-01	no	up	_	_	_	_	_
c46166_g1	5	28	0.464	2.67	2.3	1.37E-02	2.73E-01	no	up	_	_	_	_	_
c13991_g1	30	5	1.856	0.324	-2.21	1.37E-02	2.73E-01	no	down	_	_	_	_	_
c24728_g1	30	5	2.524	0.436	-2.29	1.37E-02	2.73E-01	no	down	_	_	_	_	_
c29323_g1	1069	3380	9.698	31.906	1.71	1.37E-02	2.73E-01	no	up	collagen alpha-2 precursor, putative [Pediculus humanus corporis]	RecName: Full=Collagen alpha-1(II) chain; AltName: Full=Alpha-1 type II collagen; Contains: RecName: Full=Collagen alpha-1(II) chain; Contains: RecName: Full=Chon	_	COL1AS	PF01391.13|Collagen|Collagen triple helix repeat (20 copies)|m.27340:306-364;PF01391.13|Collagen|Collagen triple helix repeat (20 copies)|m.27340:345-403;PF01391.13|Collagen|Collagen triple helix repeat (20 copies)|m.27340:360-418;PF01391.13|Collagen|Collagen triple helix repeat (20 copies)|m.27340:1260-1318;PF01410.13|COLFI|Fibrillar collagen C-terminal domain|m.27340:1383-1588
c28636_g2	617	156	13.895	3.652	-1.9	1.38E-02	2.74E-01	no	down	RecName: Full=Crustacean calcium-binding protein 23; Short=CCBP-23	RecName: Full=Crustacean calcium-binding protein 23; Short=CCBP-23	calcyphosine-like	_	PF13499.1|EF-hand_7|EF-hand domain pair|m.14103:41-98;PF13405.1|EF-hand_6|EF-hand domain|m.14103:41-66;PF13405.1|EF-hand_6|EF-hand domain|m.14103:75-100;PF13405.1|EF-hand_6|EF-hand domain|m.14103:113-134;PF13833.1|EF-hand_8|EF-hand domain pair|m.14103:55-98
c18260_g1	57	11	3.722	0.742	-2.18	1.38E-02	2.74E-01	no	down	PREDICTED: coiled-coil domain-containing protein lobo homolog [Saccoglossus kowalevskii]	RecName: Full=Coiled-coil domain-containing protein lobo homolog; AltName: Full=Flagellar-associated protein 50, partial [Chlamydomonas reinhardtii]	_	_	_
c24594_g2	72	237	1.316	4.505	1.7	1.39E-02	2.75E-01	no	up	PREDICTED: uncharacterized protein LOC101733709 [Xenopus (Silurana) tropicalis]	_	_	_	_
c30235_g1	190	45	3.927	0.964	-1.92	1.39E-02	2.76E-01	no	down	nicotinic acetylcholine receptor subunit alpha 10 [Pandalopsis japonica]	RecName: Full=Acetylcholine receptor subunit alpha-type acr-7; Flags: Precursor [Caenorhabditis elegans]	_	CHRNN	PF02931.18|Neur_chan_LBD|Neurotransmitter-gated ion-channel ligand binding domain|m.36492:32-239
c23931_g1	79	17	9.439	2.095	-2.12	1.40E-02	2.76E-01	no	down	_	_	_	_	_
c26724_g1	123	28	12.546	2.966	-2.04	1.40E-02	2.76E-01	no	down	predicted protein [Nematostella predicted protein [Nematostella vectensis]	RecName: Full=Microtubule-associated proteins 1A/1B light chain 3C; AltName: Full=Autophagy-related protein LC3 C; AltName: Full=Autophagy-related ubiquitin-like m	hypothetical protein	MAP1LC	PF02991.11|Atg8|Autophagy protein Atg8 ubiquitin like|m.33073:49-153;PF04110.8|APG12|Ubiquitin-like autophagy protein Apg12|m.33073:79-153
c26816_g1	23	85	0.647	2.484	1.79	1.40E-02	2.76E-01	no	up	PREDICTED: uncharacterized protein LOC100571480 [Acyrthosiphon pisum]	_	_	_	PF10551.4|MULE|MULE transposase domain|m.32355:140-213
c13860_g1	28	98	0.734	2.679	1.74	1.40E-02	2.76E-01	no	up	_	_	_	_	_
c32879_g7	7	34	0.496	2.475	2.11	1.42E-02	2.79E-01	no	up	_	_	_	_	_
c32324_g1	195	623	20.022	68.179	1.76	1.42E-02	2.79E-01	no	up	_	_	_	_	_
c33937_g1	3841	12039	34.478	115.612	1.74	1.42E-02	2.80E-01	no	up	Protein of unknown function DUF1759 and Retrotransposon and Integrase domain containing protein, partial [Haemonchus contortus]	_	_	_	PF05380.8|Peptidase_A17|Pao retrotransposon peptidase|m.9219:1042-1188;PF00078.22|RVT_1|Reverse transcriptase (RNA-dependent DNA polymerase)|m.9219:867-991;PF03564.10|DUF1759|Protein of unknown function (DUF1759)|m.9219:133-251
c9716_g1	10	41	0.55	2.336	1.91	1.43E-02	2.82E-01	no	up	_	_	_	_	_
c3055_g1	12	48	0.777	3.244	1.93	1.44E-02	2.83E-01	no	up	_	_	_	_	_
c19865_g1	12	48	0.593	2.466	1.89	1.44E-02	2.83E-01	no	up	_	_	_	_	_
c15650_g1	42	143	24.682	117.614	2.25	1.44E-02	2.83E-01	no	up	copper-binding protein [Ponticaulis koreensis]	_	_	_	_
c22814_g1	60	12	4.887	1.01	-2.17	1.45E-02	2.83E-01	no	down	_	_	_	_	_
c27966_g1	16	61	0.712	2.827	1.85	1.45E-02	2.83E-01	no	up	_	_	_	_	_
c33280_g2	16	61	5.491	21.2	1.93	1.45E-02	2.83E-01	no	up	_	_	_	_	_
c30556_g1	560	142	10.378	2.735	-1.89	1.45E-02	2.84E-01	no	down	Major facilitator superfamily domain-containing protein 6 [Zootermopsis nevadensis]	_	_	_	PF07690.11|MFS_1|Major Facilitator Superfamily|m.36189:380-550;PF12832.2|MFS_1_like|MFS_1 like family|m.36189:8-69
c31216_g1	144	34	5.016	1.233	-1.94	1.45E-02	2.84E-01	no	down	_	_	_	_	_
c1309_g1	4	24	0.313	1.928	2.3	1.46E-02	2.84E-01	no	up	_	_	_	_	_
c52786_g1	4	24	0.432	2.651	2.37	1.46E-02	2.84E-01	no	up	_	_	_	_	_
c13167_g1	4	24	0.69	4.283	2.47	1.46E-02	2.84E-01	no	up	hypothetical protein DAPPUDRAFT_211483 [Daphnia pulex]	RecName: Full=Putative inorganic phosphate cotransporter [Drosophila melanogaster]	_	SLC17A	_
c1756_g1	4	24	0.421	2.623	2.39	1.46E-02	2.84E-01	no	up	_	_	_	_	_
c12663_g1	26	4	3.064	0.482	-2.44	1.46E-02	2.84E-01	no	down	_	_	_	_	_
c27282_g1	410	1285	14.682	47.767	1.7	1.49E-02	2.89E-01	no	up	crustacyanin-A, partial [Marsupenaeus japonicus]	RecName: Full=Crustacyanin-A2 subunit	_	_	PF00061.18|Lipocalin|Lipocalin / cytosolic fatty-acid binding protein family|m.5680:58-196;PF08212.7|Lipocalin_2|Lipocalin-like domain|m.5680:54-192
c33999_g2	34	6	7.961	1.437	-2.39	1.50E-02	2.92E-01	no	down	_	_	_	_	_
c7106_g1	34	6	7.638	1.372	-2.39	1.50E-02	2.92E-01	no	down	_	_	_	_	_
c30140_g1	552	1722	16.333	52.912	1.69	1.50E-02	2.92E-01	no	up	chitinase 1C [Macrobrachium nipponense]	RecName: Full=Endochitinase; Flags: Precursor [Manduca sexta]	GK14197	E3.2.1.14	PF00704.23|Glyco_hydro_18|Glycosyl hydrolases family 18|m.36241:25-374;PF01607.19|CBM_14|Chitin binding Peritrophin-A domain|m.36241:436-481
c18652_g1	15	57	0.572	2.243	1.8	1.50E-02	2.92E-01	no	up	_	_	_	_	_
c34694_g1	45	152	0.723	2.54	1.68	1.51E-02	2.93E-01	no	up	_	_	_	_	_
c12680_g1	13	50	0.712	2.837	1.85	1.51E-02	2.93E-01	no	up	_	_	_	_	_
c20557_g1	13	50	0.453	1.826	1.8	1.51E-02	2.93E-01	no	up	_	_	_	_	_
c32310_g1	220	693	5.459	17.872	1.69	1.51E-02	2.93E-01	no	up	PREDICTED: uncharacterized protein LOC101885928 [Danio rerio]	RecName: Full=Retrovirus-related Pol polyprotein from transposon 17.6; Includes: RecName: Full=Protease; Includes: RecName: Full=Reverse transcriptase; Includes: RecN	_	_	PF00078.22|RVT_1|Reverse transcriptase (RNA-dependent DNA polymerase)|m.2499:307-465
c45383_g1	8	37	0.626	2.976	2.08	1.51E-02	2.93E-01	no	up	_	_	_	_	_
c17141_g1	8	37	0.388	1.872	2.01	1.51E-02	2.93E-01	no	up	pol-like protein [Biomphalaria glabrata]	_	_	_	PF00075.19|RNase_H|RNase H|m.20876:293-396;PF13456.1|RVT_3|Reverse transcriptase-like|m.20876:329-396
c19917_g1	9	37	0.939	3.977	1.97	1.51E-02	2.93E-01	no	up	_	_	_	_	_
c27320_g1	48	9	8.199	1.14	-2.74	1.52E-02	2.93E-01	no	down	_	_	_	_	_
c18845_g1	65	214	1.413	4.718	1.67	1.52E-02	2.93E-01	no	up	PREDICTED: inner centromere protein-like [Apis dorsata]	RecName: Full=LIM domain only protein 7; Short=LMO-7; AltName: Full=F-box only protein 20; AltName: Full=LOMP [Homo sapiens]	similar to CG31534-PA, isoform A	LMO7, FBXO20	PF00412.17|LIM|LIM domain|m.31383:773-833
c20716_g1	18	67	0.615	2.382	1.8	1.55E-02	2.97E-01	no	up	_	_	_	_	PF03372.18|Exo_endo_phos|Endonuclease/Exonuclease/phosphatase family|m.4450:17-159
c56483_g1	18	67	0.615	2.364	1.78	1.55E-02	2.97E-01	no	up	PREDICTED: arylsulfatase A-like [Strongylocentrotus purpuratus]	RecName: Full=Arylsulfatase A; Short=ASA; AltName: Full=Cerebroside-sulfatase; Flags: Precursor [Mus musculus]	_	ARSA	PF00884.18|Sulfatase|Sulfatase|m.571:4-303;PF14707.1|Sulfatase_C|C-terminal region of aryl-sulfatase|m.571:326-456;PF01663.17|Phosphodiest|Type I phosphodiesterase / nucleotide pyrophosphatase|m.571:4-240
c18928_g1	3	20	0.259	1.798	2.4	1.55E-02	2.97E-01	no	up	_	_	_	_	_
c15166_g1	3	20	0.388	2.642	2.49	1.55E-02	2.97E-01	no	up	_	_	_	_	_
c48731_g1	3	20	0.356	2.475	2.5	1.55E-02	2.97E-01	no	up	_	_	_	_	_
c16913_g1	3	20	0.291	1.993	2.42	1.55E-02	2.97E-01	no	up	_	_	_	_	_
c12631_g1	3	20	0.378	2.596	2.5	1.55E-02	2.97E-01	no	up	_	_	_	_	_
c54392_g1	3	20	0.28	1.9	2.4	1.55E-02	2.97E-01	no	up	_	_	_	_	PF00024.21|PAN_1|PAN domain|m.29916:10-70;PF00024.21|PAN_1|PAN domain|m.29916:92-167
c60672_g1	3	20	0.367	2.531	2.49	1.55E-02	2.97E-01	no	up	_	_	_	_	_
c24434_g1	3	20	0.367	2.503	2.48	1.55E-02	2.97E-01	no	up	_	_	_	_	_
c57792_g1	3	20	0.248	1.733	2.4	1.55E-02	2.97E-01	no	up	hypothetical protein LOTGIDRAFT_203052 [Lottia gigantea]	RecName: Full=Sodium/glucose cotransporter 1; Short=Na(+)/glucose cotransporter 1; AltName: Full=High affinity sodium-glucose cotransporter; AltName: Full=Solute ca	annotation not available	SLC5A9, SGLT4	PF00474.12|SSF|Sodium:solute symporter family|m.31906:21-250
c19178_g1	3	20	0.399	2.744	2.51	1.55E-02	2.97E-01	no	up	_	_	_	_	_
c26649_g1	3	20	0.399	3.838	2.98	1.55E-02	2.97E-01	no	up	_	_	_	_	_
c18836_g1	3	20	0.237	1.752	2.46	1.55E-02	2.97E-01	no	up	_	_	_	_	_
c13961_g1	22	3	6.127	0.834	-2.74	1.55E-02	2.97E-01	no	down	_	_	_	_	_
c589_g1	22	3	7.659	1.057	-2.75	1.55E-02	2.97E-01	no	down	_	_	_	_	_
c29590_g1	365	93	76.367	22.331	-1.77	1.56E-02	2.97E-01	no	down	_	_	_	_	_
c61074_g1	16	60	0.863	3.374	1.85	1.56E-02	2.97E-01	no	up	_	_	_	_	_
c24148_g1	92	21	3.679	0.871	-1.96	1.56E-02	2.98E-01	no	down	_	_	_	_	_
c33230_g3	882	2719	9.601	30.924	1.68	1.57E-02	3.00E-01	no	up	Tight junction protein ZO-1 [Harpegnathos saltator]	RecName: Full=Tight junction protein ZO-2; AltName: Full=Tight junction protein 2; AltName: Full=Zona occludens protein 2; AltName: Full=Zonula occludens protein 2 [	polychaetoid	TJP1, ZO1	PF00595.19|PDZ|PDZ domain (Also known as DHR or GLGF)|m.8969:39-121;PF00595.19|PDZ|PDZ domain (Also known as DHR or GLGF)|m.8969:144-210;PF00595.19|PDZ|PDZ domain (Also known as DHR or GLGF)|m.8969:346-417;PF00791.15|ZU5|ZU5 domain|m.8969:1240-1340;PF00625.16|Guanylate_kin|Guanylate kinase|m.8969:608-706;PF07653.12|SH3_2|Variant SH3 domain|m.8969:436-497
c23069_g1	84	19	2.805	0.658	-1.94	1.58E-02	3.00E-01	no	down	_	_	_	_	_
c22797_g1	84	19	2.729	0.64	-1.93	1.58E-02	3.00E-01	no	down	_	_	_	_	_
c29291_g2	1631	428	63.378	17.223	-1.87	1.58E-02	3.00E-01	no	down	Glucose-dependent insulinotropic receptor [Cerapachys biroi]	_	_	_	_
c31723_g1	794	207	28.275	7.648	-1.87	1.59E-02	3.01E-01	no	down	PREDICTED: LOW QUALITY PROTEIN: peroxidasin-like [Acyrthosiphon pisum]	_	_	_	PF13855.1|LRR_8|Leucine rich repeat|m.18372:144-201;PF13855.1|LRR_8|Leucine rich repeat|m.18372:189-234;PF12799.2|LRR_4|Leucine Rich repeats (2 copies)|m.18372:165-206;PF12799.2|LRR_4|Leucine Rich repeats (2 copies)|m.18372:189-229;PF00560.28|LRR_1|Leucine Rich Repeat|m.18372:166-185;PF00560.28|LRR_1|Leucine Rich Repeat|m.18372:190-212;PF13504.1|LRR_7|Leucine rich repeat|m.18372:76-88;PF13504.1|L…
c19864_g1	102	24	5.211	1.27	-1.95	1.59E-02	3.01E-01	no	down	_	_	_	_	_
c21360_g1	51	10	3.128	0.63	-2.14	1.59E-02	3.01E-01	no	down	_	_	_	_	_
c60664_g1	12	47	0.636	2.577	1.86	1.59E-02	3.01E-01	no	up	_	_	_	_	_
c29164_g1	19	69	2.384	6.099	1.32	1.59E-02	3.02E-01	no	up	_	_	_	_	_
c20182_g1	192	47	24.477	6.164	-1.97	1.60E-02	3.02E-01	no	down	_	_	_	_	_
c30406_g1	1489	4568	55.309	176.894	1.68	1.60E-02	3.02E-01	no	up	cardiac muscle actin [Portunus trituberculatus]	RecName: Full=Actin, muscle; Flags: Precursor	actin 1; Actins are highly conserved proteins that are involved in various types of cell mot [...]	ACTB_G1	PF00022.14|Actin|Actin|m.35153:4-376
c26378_g1	171	534	6.753	21.867	1.68	1.61E-02	3.03E-01	no	up	PREDICTED: legumain-like [Aplysia californica]	RecName: Full=Legumain; AltName: Full=Asparaginyl endopeptidase; AltName: Full=Protease, cysteine 1; Flags: Precursor [Bos taurus]	legumain	LGMN	PF01650.13|Peptidase_C13|Peptidase C13 family|m.32998:28-285
c5335_g1	5	27	0.464	2.568	2.24	1.61E-02	3.03E-01	no	up	_	_	_	_	_
c18365_g1	5	27	1.532	8.38	2.38	1.61E-02	3.03E-01	no	up	_	_	_	_	_
c39479_g1	7	33	0.41	2.002	2.04	1.61E-02	3.04E-01	no	up	_	_	_	_	_
c46132_g1	7	33	0.485	2.382	2.08	1.61E-02	3.04E-01	no	up	reverse transcriptase [Tetraodon nigroviridis]	_	_	_	_
c13533_g1	7	33	0.841	4.088	2.15	1.61E-02	3.04E-01	no	up	_	_	_	_	_
c27597_g1	54	176	2.848	9.631	1.72	1.61E-02	3.04E-01	no	up	glutamine synthetase 2 [Pacifastacus leniusculus]	RecName: Full=Glutamine synthetase; AltName: Full=Glutamate--ammonia ligase	_	glnA	PF00120.19|Gln-synt_C|Glutamine synthetase, catalytic domain|m.6595:1-107
c33592_g1	505	131	25.697	7.49	-1.77	1.62E-02	3.04E-01	no	down	_	_	_	_	_
c27602_g1	43	143	1.402	4.83	1.71	1.62E-02	3.04E-01	no	up	_	_	_	_	_
c33354_g1	1269	334	80.703	27.207	-1.57	1.62E-02	3.04E-01	no	down	hypothetical protein BRAFLDRAFT_98740 [Branchiostoma floridae]	RecName: Full=EGF-like module-containing mucin-like hormone receptor-like 1; AltName: Full=EGF-like module receptor 1; AltName: Full=EMR1 hormone receptor; Flags:	_	_	PF07645.10|EGF_CA|Calcium-binding EGF domain|m.11112:177-215;PF07645.10|EGF_CA|Calcium-binding EGF domain|m.11112:217-256;PF12947.2|EGF_3|EGF domain|m.11112:221-256;PF12662.2|cEGF|Complement Clr-like EGF-like|m.11112:200-220
c33944_g1	1388	4247	24.219	77.032	1.67	1.62E-02	3.04E-01	no	up	Protein of unknown function DUF1759 and Retrotransposon and Protein of unknown function DUF1758 domain containing protein [Haemonchus contortus]	_	_	_	PF05380.8|Peptidase_A17|Pao retrotransposon peptidase|m.8663:616-752
c34042_g2	341	1053	6.926	22.22	1.67	1.63E-02	3.05E-01	no	up	hypothetical protein M513_03106 [Trichuris suis]	_	_	_	_
c5275_g1	134	32	3.226	0.797	-1.89	1.63E-02	3.06E-01	no	down	_	_	_	_	_
c25369_g1	99	313	1.64	5.395	1.66	1.64E-02	3.06E-01	no	up	PREDICTED: four-jointed box protein 1-like [Saccoglossus kowalevskii]	RecName: Full=Protein four-jointed; Contains: RecName: Full=Protein four-jointed, secreted isoform [Drosophila melanogaster]	_	FJX1	_
c24454_g1	13	49	0.669	2.596	1.81	1.66E-02	3.09E-01	no	up	_	_	_	_	_
c17107_g1	23	82	0.69	2.568	1.76	1.66E-02	3.09E-01	no	up	PREDICTED: homeobox protein Nkx-2.3 [Jaculus jaculus]	RecName: Full=Homeobox protein vnd; AltName: Full=Homeobox protein NK-2; AltName: Full=Protein ventral nervous system defective [Drosophila melanogaster]	NK2 transcription factor related, locus 3 (Drosophila)	NKX2-6	PF00046.24|Homeobox|Homeobox domain|m.20932:35-91
c24193_g1	2013	534	53.054	14.618	-1.85	1.66E-02	3.09E-01	no	down	PREDICTED: [Pyruvate dehydrogenase (acetyl-transferring)]	RecName: Full=[Pyruvate dehydrogenase (acetyl-transferring)]	similar to pyruvate dehydrogenase	PDK2_3_4	PF10436.4|BCDHK_Adom3|Mitochondrial branched-chain alpha-ketoacid dehydrogenase kinase|m.16713:63-221;PF02518.21|HATPase_c|Histidine kinase-, DNA gyrase B-, and HSP90-like ATPase|m.16713:283-404
c15801_g1	18	2	2.125	0.241	-2.71	1.67E-02	3.09E-01	no	down	_	_	_	_	_
c18945_g2	18	2	8.22	0.973	-2.95	1.67E-02	3.09E-01	no	down	_	_	_	_	_
c19401_g1	18	2	2.535	0.287	-2.77	1.67E-02	3.09E-01	no	down	_	_	_	_	_
c44903_g1	18	2	2.147	0.25	-2.68	1.67E-02	3.09E-01	no	down	_	_	_	_	_
c64267_g1	18	2	3.247	0.371	-2.83	1.67E-02	3.09E-01	no	down	_	_	_	_	_
c63394_g1	18	2	2.007	0.232	-2.67	1.67E-02	3.09E-01	no	down	_	_	_	_	_
c3685_g1	18	2	3.441	0.389	-2.86	1.67E-02	3.09E-01	no	down	_	_	_	_	_
c34655_g1	18	2	2.028	0.232	-2.68	1.67E-02	3.09E-01	no	down	_	_	_	_	_
c13738_g1	8146	24735	355.501	1119.478	1.65	1.67E-02	3.10E-01	no	up	_	_	_	_	_
c28083_g2	120	376	1.133	3.68	1.62	1.67E-02	3.10E-01	no	up	PREDICTED: U1 small nuclear ribonucleoprotein 70 kDa [Diaphorina citri]	RecName: Full=U1 small nuclear ribonucleoprotein 70 kDa; Short=U1 snRNP 70 kDa; Short=U1-70K; Short=snRNP70 [Drosophila melanogaster]	U1 small nuclear ribonucleoprotein 70 kDa, putative	SNRP70	PF12220.3|U1snRNP70_N|U1 small nuclear ribonucleoprotein of 70kDa MW N terminal|m.14784:1-93;PF00076.17|RRM_1|RNA recognition motif. (a.k.a. RRM, RBD, or RNP domain)|m.14784:104-156;PF14259.1|RRM_6|RNA recognition motif (a.k.a. RRM, RBD, or RNP domain)|m.14784:104-155
c34042_g3	118	369	7.217	23.378	1.68	1.68E-02	3.10E-01	no	up	Retrotransposon domain containing protein [Haemonchus contortus]	_	_	_	_
c28646_g1	46	152	2.104	7.193	1.73	1.68E-02	3.10E-01	no	up	PREDICTED: uncharacterized protein LOC763830, partial [Strongylocentrotus purpuratus]	RecName: Full=Pol polyprotein; Contains: RecName: Full=Protease; AltName: Full=Retropepsin; Contains: RecName: Full=Reverse transcriptase/ribonuclease H; Short=RT; Alt	_	_	PF00665.21|rve|Integrase core domain|m.14946:2-93
c27117_g1	83	19	3.905	0.927	-1.96	1.68E-02	3.10E-01	no	down	_	_	_	_	_
c27468_g1	83	19	2.837	0.677	-1.92	1.68E-02	3.10E-01	no	down	PREDICTED: acyl-coenzyme A amino acid N-acyltransferase 2-like [Alligator mississippiensis]	RecName: Full=Acyl-coenzyme A thioesterase 1; Short=Acyl-CoA thioesterase 1; AltName: Full=CTE-I; AltName: Full=CTE-Ib; AltName: Full=Inducible cytosolic acyl-coen	_	BAAT	PF08840.6|BAAT_C|BAAT / Acyl-CoA thioester hydrolase C terminal|m.7217:75-191
c27501_g2	11	43	0.798	3.235	1.89	1.68E-02	3.11E-01	no	up	_	_	_	_	_
c29544_g2	61	197	9.849	32.629	1.72	1.68E-02	3.11E-01	no	up	Hypothetical protein CAP_0305 [Chondromyces apiculatus DSM 436]	RecName: Full=Vegetative cell wall protein gp1; AltName: Full=Hydroxyproline-rich glycoprotein 1; Flags: Precursor [Chlamydomonas reinhardtii]	_	_	_
c28315_g1	65	14	7.951	1.771	-2.11	1.69E-02	3.11E-01	no	down	_	_	_	_	_
c14487_g1	16	59	0.572	2.188	1.77	1.69E-02	3.11E-01	no	up	_	_	_	_	_
c24090_g1	59	190	2.859	9.539	1.7	1.70E-02	3.12E-01	no	up	_	_	_	_	_
c19310_g1	172	531	6.095	19.522	1.66	1.70E-02	3.13E-01	no	up	_	_	_	_	_
c25810_g1	27	94	0.701	2.531	1.72	1.70E-02	3.13E-01	no	up	_	_	_	_	_
c30093_g1	8	36	0.55	2.735	2.12	1.71E-02	3.13E-01	no	up	_	_	_	_	_
c26554_g3	8	36	0.41	1.891	1.96	1.71E-02	3.13E-01	no	up	_	_	_	_	_
c16306_g1	8	36	0.636	2.976	2.06	1.71E-02	3.13E-01	no	up	_	_	_	_	_
c25048_g1	9	36	0.626	2.577	1.88	1.71E-02	3.13E-01	no	up	_	_	_	_	PF14529.1|Exo_endo_phos_2|Endonuclease-reverse transcriptase|m.16309:53-152
c704_g1	9	36	0.788	3.244	1.91	1.71E-02	3.13E-01	no	up	_	_	_	_	_
c42768_g1	9	36	1.521	6.22	1.96	1.71E-02	3.13E-01	no	up	_	_	_	_	_
c32263_g1	8230	2210	231.139	64.462	-1.84	1.71E-02	3.14E-01	no	down	aldehyde dehydrogenase type III, isoform Q [Drosophila melanogaster]	RecName: Full=Aldehyde dehydrogenase, dimeric NADP-preferring; AltName: Full=ALDHIII; AltName: Full=Aldehyde dehydrogenase 3; AltName: Full=Aldehyde dehydrogenase	_	E1.2.1.5	PF00171.17|Aldedh|Aldehyde dehydrogenase family|m.2146:5-427;PF05893.9|LuxC|Acyl-CoA reductase (LuxC)|m.2146:5-359
c28320_g1	29	97	0.82	2.837	1.67	1.73E-02	3.16E-01	no	up	conserved hypothetical protein [Culex quinquefasciatus]	_	_	_	_
c2502_g1	291	75	33.151	8.806	-1.9	1.74E-02	3.16E-01	no	down	_	_	_	_	_
c32120_g1	6	30	0.399	2.076	2.12	1.74E-02	3.16E-01	no	up	_	_	_	_	_
c39806_g1	6	30	0.453	2.364	2.16	1.74E-02	3.16E-01	no	up	_	_	_	_	_
c50064_g1	6	30	0.388	2.03	2.13	1.74E-02	3.16E-01	no	up	_	_	_	_	_
c48234_g1	33	6	3.506	0.658	-2.25	1.74E-02	3.16E-01	no	down	_	_	_	_	_
c28134_g1	199	50	42.018	10.79	-1.95	1.74E-02	3.16E-01	no	down	_	_	_	_	_
c31035_g1	96	300	1.144	3.726	1.62	1.74E-02	3.16E-01	no	up	PREDICTED: uncharacterized protein LOC101154902 [Oryzias latipes]	_	_	_	PF00665.21|rve|Integrase core domain|m.35786:1101-1208;PF00078.22|RVT_1|Reverse transcriptase (RNA-dependent DNA polymerase)|m.35786:564-709;PF03732.12|Retrotrans_gag|Retrotransposon gag protein|m.35786:93-161
c45412_g1	4	23	0.378	2.271	2.31	1.74E-02	3.16E-01	no	up	Galactosamine (N-acetyl)-6-sulfate sulfatase [Mus musculus]	RecName: Full=N-acetylgalactosamine-6-sulfatase; AltName: Full=Chondroitinsulfatase; Short=Chondroitinase; AltName: Full=Galactose-6-sulfate sulfatase; AltName: F	galactosamine (N-acetyl)-6-sulfate sulfatase	GALNS	PF00884.18|Sulfatase|Sulfatase|m.25624:1-231;PF01663.17|Phosphodiest|Type I phosphodiesterase / nucleotide pyrophosphatase|m.25624:3-73
c42498_g1	4	23	0.766	4.487	2.41	1.74E-02	3.16E-01	no	up	_	_	_	_	_
c17630_g1	4	23	0.367	2.197	2.3	1.74E-02	3.16E-01	no	up	_	_	_	_	_
c22164_g1	4	23	0.561	3.309	2.37	1.74E-02	3.16E-01	no	up	_	_	_	_	_
c18419_g1	4	23	0.539	3.198	2.37	1.74E-02	3.16E-01	no	up	_	_	_	_	_
c61659_g1	25	4	1.683	0.278	-2.24	1.74E-02	3.16E-01	no	down	_	_	_	_	_
c286_g1	25	4	3.236	0.538	-2.39	1.74E-02	3.16E-01	no	down	_	_	_	_	_
c18478_g1	20	71	0.604	2.243	1.73	1.75E-02	3.16E-01	no	up	_	_	_	_	PF03372.18|Exo_endo_phos|Endonuclease/Exonuclease/phosphatase family|m.38439:6-127
c27554_g1	20	71	0.82	3.013	1.76	1.75E-02	3.16E-01	no	up	_	_	_	_	_
c31621_g1	389	101	127.166	38.256	-1.73	1.75E-02	3.17E-01	no	down	_	_	_	_	_
c18802_g1	12	46	0.658	2.623	1.84	1.75E-02	3.17E-01	no	up	_	_	_	_	_
c31610_g1	23	81	1.446	5.312	1.81	1.75E-02	3.17E-01	no	up	_	_	_	_	_
c23743_g2	304	923	26.613	83.474	1.65	1.76E-02	3.18E-01	no	up	PREDICTED: uncharacterized protein LOC101885928 [Danio rerio]	RecName: Full=Pol polyprotein; Contains: RecName: Full=Protease; Contains: RecName: Full=Reverse transcriptase/ribonuclease H; Short=RT; Contains: RecName: Full=Integr	_	_	PF00665.21|rve|Integrase core domain|m.29363:163-249
c27919_g1	184	46	24.219	6.229	-1.94	1.77E-02	3.19E-01	no	down	_	_	_	_	_
c32033_g1	184	46	5.707	1.483	-1.88	1.77E-02	3.19E-01	no	down	_	_	_	_	_
c32764_g2	1326	356	38.966	10.215	-1.92	1.78E-02	3.21E-01	no	down	_	_	_	_	_
c25447_g1	391	102	39.753	10.28	-1.94	1.78E-02	3.21E-01	no	down	_	_	_	_	_
c21670_g1	28	93	3.031	10.391	1.74	1.79E-02	3.22E-01	no	up	_	_	_	_	_
c24179_g1	1714	5139	109.787	338.253	1.62	1.79E-02	3.22E-01	no	up	_	_	_	_	PF00061.18|Lipocalin|Lipocalin / cytosolic fatty-acid binding protein family|m.16464:153-220;PF03973.8|Triabin|Triabin|m.16464:52-175
c36176_g1	43	8	3.226	0.621	-2.21	1.79E-02	3.22E-01	no	down	_	_	_	_	_
c28339_g1	43	8	3.29	0.63	-2.22	1.79E-02	3.22E-01	no	down	_	_	_	_	_
c55082_g1	10	39	0.399	1.613	1.78	1.79E-02	3.22E-01	no	up	_	_	_	_	_
c5714_g1	3524	954	179.25	50.288	-1.83	1.80E-02	3.23E-01	no	down	_	_	_	_	_
c33044_g1	27841	7561	447.575	113.406	-1.98	1.80E-02	3.23E-01	no	down	_	_	_	_	_
c30671_g1	260	67	10.518	2.809	-1.87	1.82E-02	3.25E-01	no	down	PREDICTED: D-serine dehydratase-like [Xiphophorus maculatus]	RecName: Full=D-serine dehydratase; AltName: Full=D-serine deaminase; Short=DSD [Schizosaccharomyces pombe 972h-]	_	_	PF01168.15|Ala_racemase_N|Alanine racemase, N-terminal domain|m.35403:20-247;PF14031.1|D-ser_dehydrat|Putative serine dehydratase domain|m.35403:264-361
c22210_g1	194	49	4.844	1.27	-1.85	1.82E-02	3.25E-01	no	down	suppressor of cytokine signaling-2 like protein [Marsupenaeus japonicus]	_	_	SOCS2, CIS2	PF00017.19|SH2|SH2 domain|m.12117:209-290;PF07525.11|SOCS_box|SOCS box|m.12117:321-354
c32292_g1	1045	281	20.249	5.655	-1.82	1.82E-02	3.25E-01	no	down	_	_	_	_	_
c60649_g1	16	58	0.561	2.095	1.73	1.82E-02	3.25E-01	no	up	_	_	_	_	_
c26067_g1	107	329	5.232	16.676	1.65	1.83E-02	3.26E-01	no	up	elongation factor 1A [Scylla paramamosain]	RecName: Full=Elongation factor 1-alpha; Short=EF-1-alpha [Oryzias latipes]	annotation not available	EEF1A	PF03143.12|GTP_EFTU_D3|Elongation factor Tu C-terminal domain|m.23665:94-117;PF03143.12|GTP_EFTU_D3|Elongation factor Tu C-terminal domain|m.23665:137-245;PF03144.20|GTP_EFTU_D2|Elongation factor Tu domain 2|m.23665:64-129
c33890_g1	230	696	6.699	21.052	1.64	1.83E-02	3.26E-01	no	up	_	_	_	_	_
c20566_g1	177	538	20.691	64.795	1.64	1.84E-02	3.28E-01	no	up	_	_	_	_	_
c54476_g1	36	7	17.692	3.439	-2.33	1.84E-02	3.28E-01	no	down	_	_	_	_	_
c24811_g1	26	89	0.69	2.456	1.69	1.85E-02	3.30E-01	no	up	hypothetical protein LOTGIDRAFT_158484 [Lottia gigantea]	_	_	_	PF03372.18|Exo_endo_phos|Endonuclease/Exonuclease/phosphatase family|m.17442:10-208;PF14529.1|Exo_endo_phos_2|Endonuclease-reverse transcriptase|m.17442:87-211
c31594_g1	23	80	1.909	6.85	1.79	1.86E-02	3.30E-01	no	up	PREDICTED: uncharacterized protein LOC103509649, partial [Diaphorina citri]	_	_	_	_
c33824_g3	20	70	1.78	6.22	1.75	1.86E-02	3.31E-01	no	up	_	_	_	_	_
c31999_g1	73	227	4.423	15.601	1.8	1.87E-02	3.32E-01	no	up	_	_	_	_	_
c28318_g1	14	51	1.845	7.694	2	1.87E-02	3.32E-01	no	up	_	_	_	_	_
c25667_g1	14	51	0.777	2.911	1.78	1.87E-02	3.32E-01	no	up	_	_	_	_	_
c26368_g1	27	92	0.885	3.115	1.71	1.88E-02	3.33E-01	no	up	pol-like protein [Danio rerio]	_	_	_	PF00078.22|RVT_1|Reverse transcriptase (RNA-dependent DNA polymerase)|m.32975:19-202
c30152_g1	28	92	1.305	4.459	1.7	1.88E-02	3.33E-01	no	up	_	_	_	_	_
c31988_g1	107	327	1.78	5.664	1.62	1.88E-02	3.33E-01	no	up	Protein unzipped [Zootermopsis nevadensis]	_	_	_	_
c28191_g1	341	90	7.422	2.039	-1.81	1.89E-02	3.33E-01	no	down	Outer dense fiber protein 3 [Zootermopsis nevadensis]	RecName: Full=Outer dense fiber protein 3; AltName: Full=Outer dense fiber of sperm tails protein 3	_	_	PF07004.7|SHIPPO-rpt|Sperm-tail PG-rich repeat|m.14376:74-87;PF07004.7|SHIPPO-rpt|Sperm-tail PG-rich repeat|m.14376:95-125;PF07004.7|SHIPPO-rpt|Sperm-tail PG-rich repeat|m.14376:131-159;PF07004.7|SHIPPO-rpt|Sperm-tail PG-rich repeat|m.14376:167-201;PF07004.7|SHIPPO-rpt|Sperm-tail PG-rich repeat|m.14376:209-237;PF07004.7|SHIPPO-rpt|Sperm-tail PG-rich repeat|m.14376:246-268;PF07004.7|SHIPPO-rpt|Spe…
c11950_g1	5	26	0.464	2.484	2.2	1.89E-02	3.33E-01	no	up	_	_	_	_	_
c43614_g1	5	26	0.518	2.762	2.21	1.89E-02	3.33E-01	no	up	_	_	_	_	_
c19433_g1	5	26	0.507	2.735	2.22	1.89E-02	3.33E-01	no	up	_	_	_	_	_
c10925_g1	5	26	0.399	2.141	2.17	1.89E-02	3.33E-01	no	up	_	_	_	_	_
c56289_g1	5	26	0.507	2.707	2.21	1.89E-02	3.33E-01	no	up	_	_	_	_	_
c25190_g1	5	26	1.467	7.74	2.32	1.89E-02	3.33E-01	no	up	_	_	_	_	_
c36238_g1	5	26	0.852	4.561	2.29	1.89E-02	3.33E-01	no	up	_	_	_	_	_
c22369_g1	28	5	3.873	0.714	-2.29	1.89E-02	3.33E-01	no	down	_	_	_	_	_
c18868_g1	28	5	6.02	1.094	-2.36	1.89E-02	3.33E-01	no	down	_	_	_	_	_
c31849_g1	407	108	5.513	1.53	-1.78	1.90E-02	3.34E-01	no	down	_	_	_	_	PF13895.1|Ig_2|Immunoglobulin domain|m.18322:191-274
c17535_g1	81	19	4.757	1.177	-1.93	1.90E-02	3.34E-01	no	down	hypothetical protein DAPPUDRAFT_319680 [Daphnia pulex]	RecName: Full=Retinol dehydrogenase 13 [Homo sapiens]	_	RDH13	_
c22193_g1	76	236	6.98	22.368	1.67	1.90E-02	3.34E-01	no	up	_	_	_	_	_
c27777_g1	165	500	3.646	11.494	1.63	1.90E-02	3.34E-01	no	up	hypothetical protein DAPPUDRAFT_308669 [Daphnia pulex]	_	_	_	PF09995.4|DUF2236|Uncharacterized protein conserved in bacteria (DUF2236)|m.5639:249-444
c32501_g3	47	151	3.592	11.93	1.7	1.92E-02	3.34E-01	no	up	_	_	_	_	_
c62296_g1	3	19	0.194	1.288	2.24	1.92E-02	3.34E-01	no	up	_	_	_	_	_
c57373_g1	3	19	0.485	3.142	2.47	1.92E-02	3.34E-01	no	up	cyclin dependent kinase 4 [Bombyx mori]	RecName: Full=Cyclin-dependent kinase 6; AltName: Full=CR2 protein kinase; Short=CRK2; AltName: Full=Cell division protein kinase 6; AltName: Full=Serine/threonine-	_	CDK4	PF00069.20|Pkinase|Protein kinase domain|m.31972:30-163;PF07714.12|Pkinase_Tyr|Protein tyrosine kinase|m.31972:34-163
c39216_g1	3	19	1.262	8.018	2.58	1.92E-02	3.34E-01	no	up	_	_	_	_	_
c6988_g1	3	19	0.399	2.596	2.43	1.92E-02	3.34E-01	no	up	_	_	_	_	_
c23796_g1	3	19	0.399	2.818	2.55	1.92E-02	3.34E-01	no	up	_	_	_	_	_
c35383_g1	3	19	0.259	1.724	2.35	1.92E-02	3.34E-01	no	up	_	_	_	_	_
c4630_g1	3	19	0.313	2.076	2.4	1.92E-02	3.34E-01	no	up	_	_	_	_	_
c1828_g1	3	19	0.507	3.319	2.49	1.92E-02	3.34E-01	no	up	_	_	_	_	_
c16230_g1	21	3	2.632	0.389	-2.48	1.92E-02	3.34E-01	no	down	_	_	_	_	_
c3800_g1	21	3	1.715	0.25	-2.37	1.92E-02	3.34E-01	no	down	_	_	_	_	_
c15249_g1	21	3	1.543	0.232	-2.31	1.92E-02	3.34E-01	no	down	_	_	_	_	_
c8473_g1	205	53	3.355	0.899	-1.79	1.92E-02	3.34E-01	no	down	GF24433 [Drosophila ananassae]	RecName: Full=JNK-interacting protein 1; Short=JIP-1; AltName: Full=APP-like-interacting protein 1; Short=APLIP1; AltName: Full=Protein eye developmental SP512 [Dro	GF24433	_	PF00640.18|PID|Phosphotyrosine interaction domain (PTB/PID)|m.15615:106-232;PF14604.1|SH3_9|Variant SH3 domain|m.15615:36-84;PF00018.23|SH3_1|SH3 domain|m.15615:36-80;PF14719.1|PID_2|Phosphotyrosine interaction domain (PTB/PID)|m.15615:104-205
c29409_g1	60	13	9.601	2.262	-2.04	1.92E-02	3.34E-01	no	down	_	_	_	_	_
c5849_g1	60	13	2.406	0.538	-1.97	1.92E-02	3.34E-01	no	down	Integrase domain containing protein [Haemonchus contortus]	_	_	_	PF00665.21|rve|Integrase core domain|m.37536:13-85
c22841_g1	49	10	6.527	1.363	-2.18	1.93E-02	3.35E-01	no	down	_	_	_	_	_
c1714_g1	12	45	0.583	2.262	1.79	1.93E-02	3.35E-01	no	up	_	_	_	_	_
c56480_g1	9	35	0.334	1.353	1.74	1.93E-02	3.35E-01	no	up	_	_	_	_	_
c33991_g1	962	2846	10.788	33.195	1.61	1.93E-02	3.35E-01	no	up	PREDICTED: uncharacterized protein LOC101882692 [Danio rerio]	RecName: Full=Retrovirus-related Pol polyprotein from transposon 17.6; Includes: RecName: Full=Protease; Includes: RecName: Full=Reverse transcriptase; Includes: RecN	_	_	PF00665.21|rve|Integrase core domain|m.10661:185-296;PF00078.22|RVT_1|Reverse transcriptase (RNA-dependent DNA polymerase)|m.10661:606-764;PF02023.12|SCAN|SCAN domain|m.10662:153-238
c25617_g1	976	2885	19.601	60.225	1.61	1.94E-02	3.36E-01	no	up	PREDICTED: Krueppel homolog 1-like [Microplitis demolitor]	RecName: Full=Krueppel homolog 1; AltName: Full=Krueppel homologous protein 1 [Drosophila melanogaster]	Kruppel-like protein 1	_	PF13465.1|zf-H2C2_2|Zinc-finger double domain|m.23223:105-128;PF13465.1|zf-H2C2_2|Zinc-finger double domain|m.23223:132-157;PF13465.1|zf-H2C2_2|Zinc-finger double domain|m.23223:163-184;PF13465.1|zf-H2C2_2|Zinc-finger double domain|m.23223:189-212;PF13465.1|zf-H2C2_2|Zinc-finger double domain|m.23223:217-241;PF00096.21|zf-C2H2|Zinc finger, C2H2 type|m.23223:90-112;PF00096.21|zf-C2H2|Zinc finger, …
c27842_g1	122	30	4.563	1.168	-1.88	1.94E-02	3.36E-01	no	down	_	_	_	_	_
c28456_g1	34	110	1.996	6.693	1.7	1.94E-02	3.36E-01	no	up	_	_	_	_	_
c32971_g2	45	144	1.316	4.366	1.66	1.94E-02	3.36E-01	no	up	_	_	_	_	_
c33991_g2	457	1357	13.344	41.148	1.62	1.95E-02	3.37E-01	no	up	_	_	_	_	_
c33589_g2	3977	1096	161.785	46.247	-1.8	1.97E-02	3.39E-01	no	down	_	_	_	_	_
c11040_g1	16	57	1.197	4.412	1.8	1.97E-02	3.40E-01	no	up	_	_	_	_	_
c24636_g1	115	28	6.473	1.696	-1.87	1.98E-02	3.42E-01	no	down	_	_	_	_	_
c29600_g2	20	69	10.604	39.489	1.89	1.99E-02	3.43E-01	no	up	_	_	_	_	_
c51124_g1	53	11	3.042	0.649	-2.07	1.99E-02	3.43E-01	no	down	_	_	_	_	_
c27030_g1	87	264	3.29	10.354	1.62	2.00E-02	3.44E-01	no	up	_	_	_	_	_
c22411_g1	112	338	2.147	6.73	1.6	2.00E-02	3.44E-01	no	up	_	_	_	_	_
c19084_g1	42	8	3.884	0.76	-2.21	2.01E-02	3.45E-01	no	down	_	_	_	_	_
c56936_g1	10	38	0.432	1.706	1.76	2.01E-02	3.45E-01	no	up	_	_	_	_	_
c11936_g1	10	38	2.179	8.445	1.91	2.01E-02	3.45E-01	no	up	_	_	_	_	_
c41752_g1	6	29	0.388	1.947	2.07	2.01E-02	3.45E-01	no	up	_	_	_	_	_
c1144_g1	6	29	0.593	2.966	2.15	2.01E-02	3.45E-01	no	up	_	_	_	_	_
c16993_g1	6	29	0.496	2.466	2.11	2.01E-02	3.45E-01	no	up	conserved hypothetical protein [Culex quinquefasciatus]	RecName: Full=Tubulin glycylase 3A; Short=dmTTLL3A [Drosophila melanogaster]	_	TTLL3_8	PF03133.10|TTL|Tubulin-tyrosine ligase family|m.20520:27-252
c51826_g1	32	6	5.901	1.131	-2.29	2.01E-02	3.45E-01	no	down	_	_	_	_	_
c24353_g1	84	257	1.618	5.117	1.6	2.02E-02	3.45E-01	no	up	Techylectin-5B [Zootermopsis nevadensis]	RecName: Full=Techylectin-5B; Flags: Precursor [Tachypleus tridentatus]	_	_	PF00147.13|Fibrinogen_C|Fibrinogen beta and gamma chains, C-terminal globular domain|m.16211:519-739
c10968_g1	80	19	4.024	0.992	-1.92	2.02E-02	3.46E-01	no	down	peptidylglycine alpha-hydroxylating monooxygenase [Procambarus clarkii]	RecName: Full=Peptidylglycine alpha-hydroxylating monooxygenase; Short=dPHM; Flags: Precursor [Drosophila melanogaster]	AGAP007420-PA	E1.14.17.3	PF03712.10|Cu2_monoox_C|Copper type II ascorbate-dependent monooxygenase, C-terminal domain|m.13048:176-322;PF01082.15|Cu2_monooxygen|Copper type II ascorbate-dependent monooxygenase, N-terminal domain|m.13048:27-158
c26070_g1	910	250	30.109	8.482	-1.82	2.03E-02	3.46E-01	no	down	_	_	_	_	_
c23484_g1	25	85	1.079	3.819	1.73	2.03E-02	3.46E-01	no	up	_	_	_	_	_
c30009_g1	157	469	6.311	16.565	1.38	2.03E-02	3.47E-01	no	up	_	_	_	_	_
c30579_g1	82	251	1.424	4.533	1.6	2.04E-02	3.47E-01	no	up	_	_	_	_	_
c30721_g1	14	50	1.165	4.283	1.79	2.04E-02	3.48E-01	no	up	_	_	_	_	_
c12488_g1	49	152	0.949	3.068	1.59	2.06E-02	3.50E-01	no	up	_	_	_	_	_
c34037_g1	949	2773	9.288	28.097	1.59	2.06E-02	3.50E-01	no	up	PREDICTED: uncharacterized protein LOC100366510 [Saccoglossus kowalevskii]	_	_	_	PF05380.8|Peptidase_A17|Pao retrotransposon peptidase|m.11430:206-353;PF00078.22|RVT_1|Reverse transcriptase (RNA-dependent DNA polymerase)|m.11430:29-154
c25344_g1	229	61	3.754	1.038	-1.76	2.07E-02	3.52E-01	no	down	hypothetical protein LOTGIDRAFT_165593 [Lottia gigantea]	_	_	_	PF13402.1|M60-like|Peptidase M60-like family|m.24373:630-925;PF00652.17|Ricin_B_lectin|Ricin-type beta-trefoil lectin domain|m.24373:67-177;PF00652.17|Ricin_B_lectin|Ricin-type beta-trefoil lectin domain|m.24373:258-369;PF00652.17|Ricin_B_lectin|Ricin-type beta-trefoil lectin domain|m.24373:432-542
c20207_g1	87	262	5.955	18.586	1.63	2.07E-02	3.52E-01	no	up	PREDICTED: peroxisomal membrane protein 2 [Ornithorhynchus anatinus]	RecName: Full=Peroxisomal membrane protein 2; AltName: Full=22 kDa peroxisomal membrane protein [Rattus norvegicus]	_	PXMP2, PMP22	PF04117.7|Mpv17_PMP22|Mpv17 / PMP22 family|m.4323:113-178
c27368_g1	131	33	8.77	2.29	-1.89	2.09E-02	3.54E-01	no	down	_	_	_	_	_
c32545_g1	155	461	1.521	4.7	1.57	2.09E-02	3.54E-01	no	up	PREDICTED: von Willebrand factor A domain-containing protein 7 [Sarcophilus harrisii]	RecName: Full=von Willebrand factor A domain-containing protein 7; AltName: Full=Protein G7c; Flags: Precursor [Homo sapiens]	_	_	PF00041.16|fn3|Fibronectin type III domain|m.3634:1422-1495;PF13519.1|VWA_2|von Willebrand factor type A domain|m.3634:333-486
c22898_g1	15	53	1.942	7.49	1.89	2.09E-02	3.54E-01	no	up	_	_	_	_	_
c33825_g1	433	1267	44.187	140.529	1.67	2.09E-02	3.54E-01	no	up	_	_	_	_	_
c17557_g1	117	29	5.718	1.465	-1.89	2.09E-02	3.54E-01	no	down	_	_	_	_	_
c18842_g1	52	161	1.025	3.3	1.6	2.10E-02	3.54E-01	no	up	hypothetical protein D910_11956, partial [Dendroctonus ponderosae]	RecName: Full=Uncharacterized protein CG43427 [Drosophila melanogaster]	_	LMO7, FBXO20	_
c5344_g1	4	22	0.324	1.826	2.18	2.10E-02	3.54E-01	no	up	_	_	_	_	_
c56332_g1	4	22	0.334	1.872	2.18	2.10E-02	3.54E-01	no	up	_	_	_	_	_
c53420_g1	4	22	0.798	4.468	2.35	2.10E-02	3.54E-01	no	up	_	_	_	_	_
c52782_g1	24	4	2.287	0.389	-2.29	2.10E-02	3.54E-01	no	down	masquerade-like protein [Pacifastacus leniusculus]	_	_	_	_
c15244_g1	24	4	1.672	0.287	-2.19	2.10E-02	3.54E-01	no	down	_	_	_	_	_
c11710_g1	103	26	3.894	1.02	-1.83	2.10E-02	3.54E-01	no	down	PREDICTED: synaptic vesicle membrane protein VAT-1 homolog-like [Megachile rotundata]	RecName: Full=Synaptic vesicle membrane protein VAT-1 homolog-like [Homo sapiens]	similar to Synaptic vesicle membrane protein VAT-1 homolog	_	PF13602.1|ADH_zinc_N_2|Zinc-binding dehydrogenase|m.12712:155-295;PF00107.21|ADH_zinc_N|Zinc-binding dehydrogenase|m.12712:108-195;PF08240.7|ADH_N|Alcohol dehydrogenase GroES-like domain|m.12712:4-44
c28304_g1	48	148	1.64	5.237	1.62	2.10E-02	3.54E-01	no	up	_	_	_	_	_
c24861_g1	7	31	0.626	2.855	2.03	2.11E-02	3.54E-01	no	up	_	_	_	_	_
c33572_g1	7	31	0.755	3.439	2.05	2.11E-02	3.54E-01	no	up	_	_	_	_	_
c36048_g1	7	31	1.413	6.415	2.11	2.11E-02	3.54E-01	no	up	PREDICTED: alpha-L-fucosidase-like isoform X2 [Tribolium castaneum]	_	_	FUCA	_
c24632_g1	7	31	0.863	3.921	2.06	2.11E-02	3.54E-01	no	up	_	_	_	_	_
c28774_g1	7	31	0.593	2.753	2.04	2.11E-02	3.54E-01	no	up	PREDICTED: uncharacterized protein LOC100898192 [Metaseiulus occidentalis]	_	_	_	PF10551.4|MULE|MULE transposase domain|m.14966:14-85
c18089_g1	181	47	8.555	2.308	-1.85	2.11E-02	3.54E-01	no	down	_	_	_	_	_
c11105_g1	24	81	0.992	3.485	1.72	2.11E-02	3.54E-01	no	up	_	_	_	_	_
c26207_g1	24	81	0.885	3.189	1.74	2.11E-02	3.54E-01	no	up	_	_	_	_	_
c9946_g1	76	18	9.375	2.29	-1.99	2.12E-02	3.56E-01	no	down	_	_	_	_	_
c21585_g1	20	68	1.532	5.386	1.75	2.12E-02	3.56E-01	no	up	_	_	_	_	_
c21667_g1	16	56	3.279	11.735	1.81	2.13E-02	3.57E-01	no	up	_	_	_	_	_
c22520_g2	12	44	0.647	2.447	1.77	2.13E-02	3.57E-01	no	up	Apolipophorin, partial [Zootermopsis nevadensis]	RecName: Full=Apolipophorins; Contains: RecName: Full=Apolipophorin-2; AltName: Full=Apolipophorin II; AltName: Full=apoLp-2; Contains: RecName: Full=Apolipophorin	_	_	PF09172.6|DUF1943|Domain of unknown function (DUF1943)|m.12373:202-367;PF01347.17|Vitellogenin_N|Lipoprotein amino terminal region|m.12373:9-170
c272_g1	12	44	1.003	3.819	1.83	2.13E-02	3.57E-01	no	up	_	_	_	_	_
c33458_g1	111	330	2.449	7.24	1.53	2.14E-02	3.57E-01	no	up	PREDICTED: uncharacterized protein LOC102802092 [Saccoglossus kowalevskii]	_	_	_	PF07727.9|RVT_2|Reverse transcriptase (RNA-dependent DNA polymerase)|m.10065:12-111
c30592_g1	366	100	16.98	5.052	-1.73	2.14E-02	3.57E-01	no	down	_	_	_	_	_
c26734_g1	157	41	34.747	8.222	-2.07	2.14E-02	3.58E-01	no	down	_	_	_	_	_
c30102_g1	129	382	3.506	10.642	1.57	2.15E-02	3.59E-01	no	up	_	_	_	_	_
c41797_g1	21	71	0.723	2.549	1.69	2.15E-02	3.59E-01	no	up	_	_	_	_	_
c30771_g1	68	205	3.085	9.641	1.61	2.16E-02	3.60E-01	no	up	PREDICTED: uncharacterized protein LOC763830, partial [Strongylocentrotus purpuratus]	RecName: Full=Retrovirus-related Pol polyprotein from transposon 17.6; Includes: RecName: Full=Protease; Includes: RecName: Full=Reverse transcriptase; Includes: RecN	_	_	PF00078.22|RVT_1|Reverse transcriptase (RNA-dependent DNA polymerase)|m.36829:11-136
c16536_g1	89	266	7.778	24.018	1.61	2.16E-02	3.60E-01	no	up	_	_	_	_	_
c32775_g5	65	15	12.212	3.189	-1.9	2.17E-02	3.61E-01	no	down	_	_	_	_	_
c29291_g1	284	77	68.093	18.818	-1.85	2.18E-02	3.61E-01	no	down	_	_	_	_	_
c33789_g5	64	196	1.92	6.099	1.62	2.18E-02	3.61E-01	no	up	hypothetical protein EAG_13603 [Camponotus floridanus]	_	_	_	PF12762.2|DDE_Tnp_IS1595|ISXO2-like transposase domain|m.7762:155-237
c12678_g1	22	74	0.777	2.697	1.67	2.18E-02	3.61E-01	no	up	cytochrome P450 [Palaemon carinicauda]	RecName: Full=Cytochrome P450 4c3; AltName: Full=CYPIVC3 [Drosophila melanogaster]	cytochrome P450	CYP4	PF00067.17|p450|Cytochrome P450|m.37708:47-495
c34011_g2	87	259	2.449	7.573	1.59	2.18E-02	3.61E-01	no	up	_	_	_	_	_
c44655_g1	51	11	4.067	0.908	-2.05	2.19E-02	3.61E-01	no	down	_	_	_	_	_
c29204_g2	51	11	4.477	1.029	-2.02	2.19E-02	3.61E-01	no	down	C-type lectin 1 [Scylla paramamosain]	RecName: Full=Hepatic lectin	_	_	PF00059.16|Lectin_C|Lectin C-type domain|m.27523:14-130
c28752_g1	51	11	6.376	1.27	-2.24	2.19E-02	3.61E-01	no	down	70 kDa heat shock protein form 1 [Palaemon varians]	RecName: Full=Heat shock 70 kDa protein; Short=HSP70 [Gallus gallus]	_	HSPA1_8	PF00012.15|HSP70|Hsp70 protein|m.13776:1-288
c19936_g1	28	89	0.55	1.817	1.56	2.19E-02	3.61E-01	no	up	hypothetical protein DAPPUDRAFT_315075 [Daphnia pulex]	_	_	_	PF00685.22|Sulfotransfer_1|Sulfotransferase domain|m.4652:335-611;PF13469.1|Sulfotransfer_3|Sulfotransferase family|m.4652:336-549
c26122_g1	33	105	6.419	20.903	1.69	2.19E-02	3.61E-01	no	up	_	_	_	_	_
c33208_g1	33	105	2.719	9.279	1.73	2.19E-02	3.61E-01	no	up	_	_	_	_	_
c8690_g1	8	34	0.68	2.994	1.99	2.19E-02	3.61E-01	no	up	_	_	_	_	_
c35646_g1	9	34	2.514	9.631	1.9	2.19E-02	3.61E-01	no	up	_	_	_	_	_
c21777_g1	9	34	0.604	2.345	1.8	2.19E-02	3.61E-01	no	up	_	_	_	_	_
c30559_g2	186	49	7.616	4.635	-0.7	2.20E-02	3.62E-01	no	down	conserved hypothetical protein [Culex quinquefasciatus]	_	_	PIGB	PF13414.1|TPR_11|TPR repeat|m.36616:67-157
c55424_g1	18	62	0.755	2.716	1.72	2.20E-02	3.63E-01	no	up	_	_	_	_	_
c24447_g1	260	70	5.059	1.418	-1.76	2.20E-02	3.63E-01	no	down	Dual specificity protein phosphatase 3 [Crassostrea gigas]	RecName: Full=Dual specificity phosphatase DUPD1 [Gallus gallus]	_	DUSP3, VHR	PF00782.15|DSPc|Dual specificity phosphatase, catalytic domain|m.16888:12-115
c25829_g1	35	110	2.017	6.563	1.65	2.22E-02	3.65E-01	no	up	_	_	_	_	_
c33851_g1	2245	6444	7.357	21.969	1.57	2.22E-02	3.65E-01	no	up	conserved hypothetical protein [Pediculus humanus corporis]	RecName: Full=UPF0047 protein YjbQ [Salmonella enterica subsp. enterica serovar Typhimurium str. LT2]	conserved hypothetical protein	_	PF01894.12|UPF0047|Uncharacterised protein family UPF0047|m.9666:29-147
c1680_g1	30	95	1.144	3.819	1.66	2.23E-02	3.65E-01	no	up	_	_	_	_	PF00160.16|Pro_isomerase|Cyclophilin type peptidyl-prolyl cis-trans isomerase/CLD|m.28227:309-459;PF00643.19|zf-B_box|B-box zinc finger|m.28227:110-149;PF13639.1|zf-RING_2|Ring finger domain|m.28227:24-69
c21220_g1	70	210	4.488	13.942	1.61	2.23E-02	3.65E-01	no	up	_	_	_	_	PF00059.16|Lectin_C|Lectin C-type domain|m.30033:58-165;PF00059.16|Lectin_C|Lectin C-type domain|m.30033:204-311
c40213_g1	14	49	0.658	2.392	1.72	2.23E-02	3.65E-01	no	up	_	_	_	_	_
c27047_g1	14	49	1.381	4.987	1.78	2.23E-02	3.65E-01	no	up	PREDICTED: glycine-rich cell wall structural protein 1.8-like [Acyrthosiphon pisum]	RecName: Full=Keratin, type I cytoskeletal 10; AltName: Full=Cytokeratin-10; Short=CK-10; AltName: Full=Keratin-10; Short=K10 [Homo sapiens]	_	_	_
c22520_g1	14	49	0.593	2.151	1.7	2.23E-02	3.65E-01	no	up	dLp/HDL-BGBP precursor [Pontastacus leptodactylus]	_	_	_	PF01347.17|Vitellogenin_N|Lipoprotein amino terminal region|m.12369:63-447
c35333_g1	5	25	0.356	1.826	2.08	2.23E-02	3.65E-01	no	up	PREDICTED: ATP-dependent helicase brm-like isoform X1 [Nasonia vitripennis]	_	_	_	_
c62378_g1	5	25	0.334	1.715	2.06	2.23E-02	3.65E-01	no	up	hypothetical protein DAPPUDRAFT_320145 [Daphnia pulex]	_	_	_	PF07677.9|A2M_recep|A-macroglobulin receptor|m.33671:225-309;PF07678.9|A2M_comp|A-macroglobulin complement component|m.33671:3-108
c58112_g1	5	25	0.485	2.512	2.16	2.23E-02	3.65E-01	no	up	_	_	_	_	_
c18984_g1	5	25	0.68	3.495	2.2	2.23E-02	3.65E-01	no	up	_	_	_	_	_
c17410_g1	5	25	1.036	5.284	2.24	2.23E-02	3.65E-01	no	up	_	_	_	_	_
c1048_g1	5	25	0.324	1.696	2.08	2.23E-02	3.65E-01	no	up	_	_	_	_	_
c31703_g3	5	25	0.863	9.501	3.32	2.23E-02	3.65E-01	no	up	_	_	_	_	_
c35150_g1	27	5	3.107	0.593	-2.21	2.23E-02	3.65E-01	no	down	_	_	_	_	_
c32107_g2	27	5	9.407	1.761	-2.35	2.23E-02	3.65E-01	no	down	_	_	_	_	_
c28015_g1	179	523	3.905	11.865	1.58	2.24E-02	3.66E-01	no	up	bric a brac 1, isoform D [Drosophila melanogaster]	RecName: Full=Protein bric-a-brac 1 [Drosophila melanogaster]	GF10081	_	PF00651.26|BTB|BTB/POZ domain|m.6884:21-116;PF05225.11|HTH_psq|helix-turn-helix, Psq domain|m.6884:365-405
c31152_g1	2326	657	64.64	18.929	-1.77	2.25E-02	3.66E-01	no	down	hypothetical protein DAPPUDRAFT_214469 [Daphnia pulex]	RecName: Full=Arginase, hepatic [Rana catesbeiana]	_	E3.5.3.1, rocF, arg	PF00491.16|Arginase|Arginase family|m.19343:93-397
c24718_g1	454	1309	18.76	56.119	1.58	2.25E-02	3.66E-01	no	up	PREDICTED: uncharacterized protein LOC103036445 [Astyanax mexicanus]	_	_	_	PF02023.12|SCAN|SCAN domain|m.16382:191-275
c23802_g1	10	37	0.906	3.782	1.95	2.25E-02	3.66E-01	no	up	hypothetical protein BRAFLDRAFT_202317 [Branchiostoma floridae]	_	_	_	PF04253.10|TFR_dimer|Transferrin receptor-like dimerisation domain|m.29064:36-158
c11842_g1	10	37	0.626	2.401	1.78	2.25E-02	3.66E-01	no	up	glutamate receptor interacting protein, putative [Ixodes scapularis]	RecName: Full=Glutamate receptor-interacting protein 2; Short=xGRIP2; Short=xGRIP2.1	glutamate receptor interacting protein, putative	_	PF00595.19|PDZ|PDZ domain (Also known as DHR or GLGF)|m.12837:236-293;PF13180.1|PDZ_2|PDZ domain|m.12837:248-317
c14794_g1	10	37	1.197	4.561	1.85	2.25E-02	3.66E-01	no	up	_	_	_	_	_
c21772_g1	10	37	1.467	7.23	2.23	2.25E-02	3.66E-01	no	up	_	_	_	_	_
c62620_g1	10	37	0.658	2.54	1.8	2.25E-02	3.66E-01	no	up	_	_	_	_	_
c27747_g1	37	116	1.025	3.346	1.61	2.26E-02	3.66E-01	no	up	N-acetylated-alpha-linked acidic dipeptidase 2 [Crassostrea gigas]	RecName: Full=N-acetylated-alpha-linked acidic dipeptidase-like protein; Short=NAALADase L; AltName: Full=100 kDa ileum brush border membrane protein; Short=I100;	_	E3.4.17.21	PF04389.12|Peptidase_M28|Peptidase family M28|m.5768:392-575
c32120_g2	353	1019	2.783	8.371	1.55	2.26E-02	3.67E-01	no	up	PREDICTED: SH3 and multiple ankyrin repeat domains protein 3 isoform X2 [Tribolium castaneum]	RecName: Full=SH3 and multiple ankyrin repeat domains protein 3; Short=Shank3; AltName: Full=Proline-rich synapse-associated protein 2; Short=ProSAP2; AltName: Fu	Putative uncharacterized protein GLEAN_07761	SHANK	PF12796.2|Ank_2|Ankyrin repeats (3 copies)|m.3679:156-246;PF12796.2|Ank_2|Ankyrin repeats (3 copies)|m.3679:203-271;PF12796.2|Ank_2|Ankyrin repeats (3 copies)|m.3679:263-345;PF12796.2|Ank_2|Ankyrin repeats (3 copies)|m.3679:288-371;PF13637.1|Ank_4|Ankyrin repeats (many copies)|m.3679:216-259;PF13857.1|Ank_5|Ankyrin repeats (many copies)|m.3679:205-255;PF00023.25|Ank|Ankyrin repeat|m.3679:215-246;…
c20071_g1	39	122	1.553	5.033	1.63	2.29E-02	3.71E-01	no	up	_	_	_	_	_
c28803_g1	3393	965	81.232	23.999	-1.75	2.30E-02	3.73E-01	no	down	_	_	_	_	_
c26911_g1	280	808	9.731	29.144	1.57	2.31E-02	3.73E-01	no	up	_	_	_	_	_
c15878_g1	11	40	0.615	2.308	1.75	2.31E-02	3.74E-01	no	up	_	_	_	_	_
c42313_g1	11	40	0.841	3.17	1.8	2.31E-02	3.74E-01	no	up	_	_	_	_	_
c31832_g2	11	40	2.028	9.242	2.13	2.31E-02	3.74E-01	no	up	_	_	_	_	_
c58_g1	22	73	0.755	2.605	1.66	2.32E-02	3.74E-01	no	up	putative basic-leucine zipper transcription regulator giant [Daphnia pulex]	RecName: Full=Cell death specification protein 2 [Caenorhabditis elegans]	protein giant, putative	K09062	PF07716.10|bZIP_2|Basic region leucine zipper|m.15953:125-178;PF00170.16|bZIP_1|bZIP transcription factor|m.15953:132-183
c28768_g1	268	771	4.434	13.265	1.56	2.32E-02	3.75E-01	no	up	hypothetical protein EMH_0068960 [Eimeria mitis]	RecName: Full=Putative uncharacterized protein DDB_G0271606 [Dictyostelium discoideum]	_	_	_
c14908_g1	207	597	21.673	64.471	1.57	2.32E-02	3.75E-01	no	up	Lit v 3 allergen myosin light chain [Litopenaeus vannamei]	RecName: Full=Myosin regulatory light chain 2; Short=MLC-2	_	_	_
c33319_g1	50	151	4.035	13.07	1.67	2.33E-02	3.76E-01	no	up	_	_	_	_	_
c44650_g1	6	28	0.604	2.911	2.1	2.34E-02	3.76E-01	no	up	prophenoloxidase [Macrobrachium nipponense]	RecName: Full=Phenoloxidase subunit A3; Short=PO A3; AltName: Full=Processed phenoloxidase A3; Short=Pro-phenoloxidase A3; Flags: Precursor [Drosophila melanogaste	_	_	PF00372.14|Hemocyanin_M|Hemocyanin, copper containing domain|m.21733:24-223
c16255_g1	6	28	0.712	3.448	2.13	2.34E-02	3.76E-01	no	up	_	_	_	_	_
c34944_g1	6	28	0.356	1.724	2	2.34E-02	3.76E-01	no	up	_	_	_	_	_
c14629_g1	6	28	0.841	4.06	2.14	2.34E-02	3.76E-01	no	up	_	_	_	_	_
c24841_g1	30	6	2.923	0.603	-2.1	2.34E-02	3.76E-01	no	down	_	_	_	_	_
c2023_g1	12	43	0.777	2.864	1.76	2.36E-02	3.78E-01	no	up	_	_	_	_	_
c20670_g1	18	61	1.413	4.941	1.74	2.37E-02	3.78E-01	no	up	hypothetical protein CAPTEDRAFT_187031 [Capitella teleta]	RecName: Full=Calcium and integrin-binding family member 3; AltName: Full=Kinase-interacting protein 3; Short=KIP 3 [Homo sapiens]	_	CIB1	PF13499.1|EF-hand_7|EF-hand domain pair|m.4463:105-168
c26486_g1	110	28	3.506	0.927	-1.81	2.37E-02	3.78E-01	no	down	PREDICTED: ras-related and estrogen-regulated growth inhibitor [Nasonia vitripennis]	_	_	TH	_
c31020_g1	61	183	2.503	7.796	1.6	2.37E-02	3.78E-01	no	up	_	_	_	_	_
c52631_g1	3	18	0.55	3.346	2.41	2.38E-02	3.78E-01	no	up	_	_	_	_	_
c55085_g1	3	18	0.399	2.438	2.35	2.38E-02	3.78E-01	no	up	_	_	_	_	_
c41210_g1	3	18	0.216	1.363	2.21	2.38E-02	3.78E-01	no	up	_	_	_	_	_
c46720_g1	3	18	0.388	2.429	2.37	2.38E-02	3.78E-01	no	up	_	_	_	_	_
c20698_g1	3	18	0.334	2.058	2.31	2.38E-02	3.78E-01	no	up	_	_	_	_	_
c28677_g1	3	18	0.41	2.512	2.36	2.38E-02	3.78E-01	no	up	_	_	_	_	_
c23872_g2	3	18	0.464	2.827	2.38	2.38E-02	3.78E-01	no	up	_	_	_	_	_
c61587_g1	3	18	0.388	2.429	2.37	2.38E-02	3.78E-01	no	up	_	_	_	_	_
c8180_g1	3	18	0.388	2.382	2.35	2.38E-02	3.78E-01	no	up	_	_	_	_	_
c60942_g1	3	18	0.313	1.91	2.28	2.38E-02	3.78E-01	no	up	_	_	_	_	_
c38089_g1	20	3	2.621	0.408	-2.42	2.38E-02	3.78E-01	no	down	_	_	_	_	_
c6410_g1	20	3	5.61	0.853	-2.58	2.38E-02	3.78E-01	no	down	_	_	_	_	_
c10027_g1	20	3	3.15	0.482	-2.48	2.38E-02	3.78E-01	no	down	_	_	_	_	_
c8921_g1	20	3	12.6	1.872	-2.69	2.38E-02	3.78E-01	no	down	_	_	_	_	_
c5948_g1	20	3	4.347	0.667	-2.54	2.38E-02	3.78E-01	no	down	_	_	_	_	_
c32503_g1	95	278	14.79	44.513	1.58	2.39E-02	3.80E-01	no	up	_	_	_	_	_
c14847_g1	70	17	3.959	1.01	-1.87	2.40E-02	3.80E-01	no	down	nicotinic acetylcholine receptor alpha6 variant A [Locusta migratoria]	RecName: Full=Acetylcholine receptor subunit alpha-type acr-16; Flags: Precursor [Caenorhabditis elegans]	_	CHRNN	PF02932.11|Neur_chan_memb|Neurotransmitter-gated ion-channel transmembrane region|m.21406:29-57;PF02932.11|Neur_chan_memb|Neurotransmitter-gated ion-channel transmembrane region|m.21406:58-95;PF02932.11|Neur_chan_memb|Neurotransmitter-gated ion-channel transmembrane region|m.21406:110-273
c5750_g1	70	17	5.286	1.326	-1.92	2.40E-02	3.80E-01	no	down	_	_	_	_	_
c28628_g1	13	46	3.56	12.82	1.82	2.40E-02	3.81E-01	no	up	_	_	_	_	_
c584_g1	13	46	1.877	6.841	1.81	2.40E-02	3.81E-01	no	up	_	_	_	_	_
c6849_g1	34	7	2.406	0.51	-2.04	2.42E-02	3.82E-01	no	down	alpha tubulin IV [Homarus americanus]	RecName: Full=Tubulin alpha chain	_	TUBA	PF03953.12|Tubulin_C|Tubulin C-terminal domain|m.25815:1-41
c9023_g1	34	7	2.287	0.491	-2.01	2.42E-02	3.82E-01	no	down	_	_	_	_	_
c31079_g1	153	441	7.584	22.646	1.57	2.43E-02	3.84E-01	no	up	_	_	_	_	_
c60852_g1	548	155	58.75	17.14	-1.77	2.43E-02	3.85E-01	no	down	_	_	_	_	_
c20392_g1	96	280	1.435	4.357	1.54	2.44E-02	3.85E-01	no	up	_	_	_	_	PF00688.13|TGFb_propeptide|TGF-beta propeptide|m.4247:128-233
c30385_g2	45	138	4.455	8.621	0.94	2.44E-02	3.86E-01	no	up	_	_	_	_	_
c14494_g1	30	93	1.553	4.987	1.62	2.45E-02	3.87E-01	no	up	_	_	_	_	_
c31113_g1	146	419	4.423	13.182	1.55	2.46E-02	3.88E-01	no	up	_	_	_	_	_
c19890_g1	80	20	6.71	1.733	-1.89	2.46E-02	3.88E-01	no	down	_	_	_	_	_
c29596_g1	80	20	6.419	1.613	-1.93	2.46E-02	3.88E-01	no	down	hypothetical protein [Centipeda hypothetical protein HMPREF9081_0396 [Centipeda periodontii DSM 2778]	RecName: Full=Chitin-binding lectin 1; AltName: Full=PL-I; Flags: Precursor [Solanum tuberosum]	_	_	_
c32201_g1	133	35	8.792	2.392	-1.84	2.46E-02	3.88E-01	no	down	_	_	_	_	_
c29610_g1	300	83	5.62	1.613	-1.74	2.46E-02	3.88E-01	no	down	_	_	_	_	_
c2801_g1	557	1574	42.353	123.76	1.54	2.47E-02	3.88E-01	no	up	arginine kinase 1 [Neocaridina denticulata]	RecName: Full=Creatine kinase, testis isozyme [Oncorhynchus mykiss]	_	E2.7.3.2	_
c23385_g1	162	44	7.346	2.03	-1.81	2.47E-02	3.88E-01	no	down	_	_	_	_	_
c24691_g1	15	51	0.615	2.16	1.66	2.47E-02	3.88E-01	no	up	_	_	_	_	_
c14599_g1	8	33	1.618	6.804	2.01	2.48E-02	3.89E-01	no	up	_	_	_	_	_
c50793_g1	9	33	0.583	2.197	1.75	2.48E-02	3.89E-01	no	up	hypothetical protein L798_04073, partial [Zootermopsis nevadensis]	RecName: Full=Low-density lipoprotein receptor-related protein 1; Short=LRP-1; AltName: Full=Alpha-2-macroglobulin receptor; Short=A2MR; Flags: Precursor [Gallus gal	_	LRP1, CD91	PF00058.12|Ldl_recept_b|Low-density lipoprotein receptor repeat class B|m.28591:4-33;PF00058.12|Ldl_recept_b|Low-density lipoprotein receptor repeat class B|m.28591:36-70
c60990_g1	9	33	0.615	2.336	1.77	2.48E-02	3.89E-01	no	up	unnamed protein product [Tetraodon nigroviridis]	RecName: Full=Zinc finger protein 236 [Homo sapiens]	_	_	PF00096.21|zf-C2H2|Zinc finger, C2H2 type|m.7378:154-176;PF00096.21|zf-C2H2|Zinc finger, C2H2 type|m.7378:182-204;PF13465.1|zf-H2C2_2|Zinc-finger double domain|m.7378:168-191;PF13894.1|zf-C2H2_4|C2H2-type zinc finger|m.7378:154-176;PF13894.1|zf-C2H2_4|C2H2-type zinc finger|m.7378:182-204
c31600_g1	168	45	6.063	1.687	-1.79	2.49E-02	3.90E-01	no	down	PREDICTED: fibrinogen C domain-containing protein 1-A-like [Amphimedon queenslandica]	RecName: Full=Ficolin-1; AltName: Full=Collagen/fibrinogen domain-containing protein 1; AltName: Full=Ficolin-A; AltName: Full=Ficolin-alpha; AltName: Full=M-ficoli	_	_	PF00147.13|Fibrinogen_C|Fibrinogen beta and gamma chains, C-terminal globular domain|m.18678:172-354
c30512_g1	16	54	0.712	2.503	1.68	2.50E-02	3.91E-01	no	up	_	_	_	_	_
c26365_g1	24	78	5.545	18.373	1.71	2.50E-02	3.91E-01	no	up	_	_	_	_	_
c33493_g1	486	1369	5.976	17.501	1.53	2.51E-02	3.92E-01	no	up	PREDICTED: uncharacterized protein LOC101885928 [Danio rerio]	RecName: Full=Pol polyprotein; Contains: RecName: Full=Reverse transcriptase/ribonuclease H; Short=RT; Contains: RecName: Full=Integrase; Short=IN	_	_	PF00665.21|rve|Integrase core domain|m.7782:166-277;PF02023.12|SCAN|SCAN domain|m.7783:78-167
c28134_g2	148	40	105.968	28.022	-1.92	2.52E-02	3.93E-01	no	down	_	_	_	_	_
c22467_g1	17	57	3.128	10.762	1.75	2.53E-02	3.93E-01	no	up	_	_	_	_	_
c20897_g1	775	222	19.58	5.831	-1.73	2.53E-02	3.93E-01	no	down	_	_	_	_	_
c20905_g1	46	140	4.045	12.709	1.63	2.53E-02	3.93E-01	no	up	glutamine synthetase 2 [Procambarus clarkii]	RecName: Full=Glutamine synthetase; AltName: Full=Glutamate--ammonia ligase	AGAP002355-PA	glnA	PF03951.14|Gln-synt_N|Glutamine synthetase, beta-Grasp domain|m.4542:69-147;PF00120.19|Gln-synt_C|Glutamine synthetase, catalytic domain|m.4542:155-248
c31570_g1	10	36	1.424	5.59	1.9	2.53E-02	3.93E-01	no	up	_	_	_	_	_
c24529_g1	10	36	1.09	4.051	1.8	2.53E-02	3.93E-01	no	up	_	_	_	_	_
c34880_g1	4	21	0.378	2.021	2.15	2.53E-02	3.93E-01	no	up	_	_	_	_	_
c41548_g1	4	21	0.41	2.215	2.18	2.53E-02	3.93E-01	no	up	_	_	_	_	_
c13671_g1	4	21	0.604	3.235	2.24	2.53E-02	3.93E-01	no	up	_	_	_	_	_
c3360_g1	4	21	0.583	3.152	2.25	2.53E-02	3.93E-01	no	up	PREDICTED: putative ribonuclease H protein At1g65750-like [Glycine max]	_	_	_	PF00078.22|RVT_1|Reverse transcriptase (RNA-dependent DNA polymerase)|m.30904:5-75
c29628_g1	4	21	0.367	2.012	2.18	2.53E-02	3.93E-01	no	up	_	_	_	_	_
c32981_g3	4	21	0.831	4.477	2.3	2.53E-02	3.93E-01	no	up	_	_	_	_	_
c31199_g2	4	21	1.327	8.092	2.52	2.53E-02	3.93E-01	no	up	_	_	_	_	_
c13273_g1	4	21	1.144	6.118	2.32	2.53E-02	3.93E-01	no	up	_	_	_	_	_
c21240_g1	59	175	1.003	3.096	1.53	2.55E-02	3.95E-01	no	up	Long-chain-fatty-acid--CoA ligase ACSBG2, partial [Anas platyrhynchos]	RecName: Full=Long-chain-fatty-acid--CoA ligase ACSBG2; AltName: Full=Acyl-CoA synthetase bubblegum family member 2	_	ACSBG	PF00501.23|AMP-binding|AMP-binding enzyme|m.30446:59-524
c30662_g2	372	1046	4.671	9.974	1.08	2.56E-02	3.97E-01	no	up	hypothetical protein BRAFLDRAFT_121174 [Branchiostoma floridae]	RecName: Full=Nicotinamide phosphoribosyltransferase; Short=NAmPRTase; Short=Nampt; AltName: Full=Pre-B-cell colony-enhancing factor 1; Short=Pre-B cell-enhancing f	_	NAMPT	PF04095.11|NAPRTase|Nicotinate phosphoribosyltransferase (NAPRTase) family|m.36676:37-170
c16749_g1	29	89	1.467	4.663	1.6	2.56E-02	3.97E-01	no	up	_	_	_	_	PF00560.28|LRR_1|Leucine Rich Repeat|m.20792:164-185;PF00560.28|LRR_1|Leucine Rich Repeat|m.20792:211-230
c27140_g1	418	119	17.573	5.126	-1.76	2.56E-02	3.97E-01	no	down	elongation of very long chain fatty acids-like protein [Marsupenaeus japonicus]	RecName: Full=Elongation of very long chain fatty acids protein AAEL008004; AltName: Full=3-keto acyl-CoA synthase AAEL008004; AltName: Full=Very-long-chain 3-oxo	similar to CG31522-PA	_	PF01151.13|ELO|GNS1/SUR4 family|m.6029:64-301
c19420_g1	11	39	0.561	2.049	1.7	2.58E-02	3.98E-01	no	up	_	_	_	_	_
c31179_g4	54	160	8.544	25.992	1.59	2.58E-02	3.99E-01	no	up	_	_	_	_	_
c1272_g1	21	68	1.402	4.709	1.68	2.60E-02	4.02E-01	no	up	_	_	_	_	_
c25459_g1	192	542	14.488	42.289	1.54	2.61E-02	4.03E-01	no	up	_	_	_	_	_
c34042_g1	306	856	6.03	17.548	1.53	2.63E-02	4.05E-01	no	up	Protein of unknown function DUF1759 and Retrotransposon and Protein of unknown function DUF1758 domain containing protein [Haemonchus contortus]	_	_	_	PF05380.8|Peptidase_A17|Pao retrotransposon peptidase|m.198:303-347
c8457_g1	36	109	0.593	1.854	1.5	2.63E-02	4.05E-01	no	up	hypothetical protein IscW_ISCW010753 [Ixodes scapularis]	_	_	_	PF12736.2|CABIT|Cell-cycle sustaining, positive selection,|m.15459:67-318
c26126_g1	82	21	2.309	0.612	-1.76	2.63E-02	4.05E-01	no	down	_	_	_	_	_
c19008_g1	13	45	0.885	3.189	1.74	2.64E-02	4.05E-01	no	up	MULTISPECIES: hypothetical protein [Bacillus]	RecName: Full=X-linked retinitis pigmentosa GTPase regulator-interacting protein 1; Short=RPGR-interacting protein 1 [Mus musculus]	_	_	_
c13241_g1	13	45	0.895	3.198	1.73	2.64E-02	4.05E-01	no	up	_	_	_	_	_
c20283_g1	5	24	0.572	2.809	2.11	2.64E-02	4.05E-01	no	up	_	_	_	_	_
c34202_g1	5	24	0.755	3.745	2.17	2.64E-02	4.05E-01	no	up	_	_	_	_	_
c55354_g1	5	24	0.647	3.18	2.13	2.64E-02	4.05E-01	no	up	_	_	_	_	_
c22312_g1	26	5	3.463	0.686	-2.18	2.64E-02	4.05E-01	no	down	_	_	_	_	_
c13216_g1	26	5	7.81	1.52	-2.29	2.64E-02	4.05E-01	no	down	_	_	_	_	_
c24944_g1	26	5	7.368	1.437	-2.28	2.64E-02	4.05E-01	no	down	_	_	_	_	_
c14832_g1	26	5	3.787	0.844	-2.04	2.64E-02	4.05E-01	no	down	_	_	_	_	_
c27547_g1	26	5	13.021	2.503	-2.33	2.64E-02	4.05E-01	no	down	_	_	_	_	_
c23974_g1	154	436	18.102	52.652	1.54	2.64E-02	4.05E-01	no	up	_	_	_	_	_
c21055_g1	395	1103	11.262	32.676	1.53	2.65E-02	4.05E-01	no	up	chitinase [Pandalopsis japonica]	RecName: Full=Probable chitinase 3; AltName: Full=Probable chitinase 1; Flags: Precursor [Drosophila melanogaster]	_	E3.2.1.14	PF00704.23|Glyco_hydro_18|Glycosyl hydrolases family 18|m.30670:30-378;PF01607.19|CBM_14|Chitin binding Peritrophin-A domain|m.30670:438-484
c16807_g2	169	46	5.049	1.428	-1.75	2.65E-02	4.05E-01	no	down	_	_	_	_	_
c29354_g1	893	259	17.347	5.228	-1.71	2.66E-02	4.06E-01	no	down	hypothetical protein DAPPUDRAFT_20932 [Daphnia pulex]	RecName: Full=Sodium- and chloride-dependent glycine transporter 1; Short=GlyT-1; Short=GlyT1; Short=xGlyT1; AltName: Full=Solute carrier family 6 member 9 [Xenop	_	SLC6AN	PF00209.13|SNF|Sodium:neurotransmitter symporter family|m.27656:4-544
c26690_g1	86	249	3.797	11.393	1.56	2.67E-02	4.07E-01	no	up	Endoribonuclease-like protein [Daphnia pulex]	RecName: Full=Poly(U)-specific endoribonuclease homolog; AltName: Full=Protein endoU; AltName: Full=Uridylate-specific endoribonuclease homolog; Flags: Precursor [	_	ENDOU, PP11	PF09412.5|XendoU|Endoribonuclease XendoU|m.32987:107-364;PF01033.12|Somatomedin_B|Somatomedin B domain|m.32987:29-64;PF01033.12|Somatomedin_B|Somatomedin B domain|m.32987:65-101
c32501_g2	14	48	1.359	4.82	1.75	2.67E-02	4.08E-01	no	up	_	_	_	_	_
c19506_g1	26	83	2.535	8.398	1.69	2.67E-02	4.08E-01	no	up	_	_	_	_	_
c34002_g1	741	2054	10.302	30.006	1.53	2.67E-02	4.08E-01	no	up	PREDICTED: uncharacterized protein LOC101885928 [Danio rerio]	RecName: Full=Retrovirus-related Pol polyprotein from transposon 412; Includes: RecName: Full=Protease; Includes: RecName: Full=Reverse transcriptase; Includes: RecNa	_	_	PF00665.21|rve|Integrase core domain|m.310:304-415;PF02023.12|SCAN|SCAN domain|m.311:165-250
c32289_g1	340	97	12.503	3.764	-1.71	2.68E-02	4.08E-01	no	down	PREDICTED: uncharacterized protein LOC102680024 isoform X1 [Apis dorsata]	_	_	_	PF00651.26|BTB|BTB/POZ domain|m.1401:24-130;PF07707.10|BACK|BTB And C-terminal Kelch|m.1401:139-244
c33655_g1	678	196	11.316	3.402	-1.7	2.69E-02	4.09E-01	no	down	PREDICTED: aldehyde dehydrogenase, dimeric NADP-preferring isoform X4 [Acyrthosiphon pisum]	RecName: Full=Aldehyde dehydrogenase, dimeric NADP-preferring; AltName: Full=Aldehyde dehydrogenase 4; AltName: Full=Aldehyde dehydrogenase family 3 member A1; Al	_	E1.2.1.3	PF00171.17|Aldedh|Aldehyde dehydrogenase family|m.8129:5-426;PF05893.9|LuxC|Acyl-CoA reductase (LuxC)|m.8129:26-385
c21634_g1	15	50	0.712	2.447	1.65	2.69E-02	4.09E-01	no	up	_	_	_	_	_
c22109_g1	15	50	2.06	7.073	1.73	2.69E-02	4.09E-01	no	up	_	_	_	_	_
c21224_g1	15	50	0.669	2.308	1.65	2.69E-02	4.09E-01	no	up	_	_	_	_	_
c23349_g1	29	88	1.575	4.959	1.59	2.69E-02	4.09E-01	no	up	_	_	_	_	_
c14267_g1	30	91	1.025	3.244	1.57	2.70E-02	4.10E-01	no	up	_	_	_	_	_
c31893_g1	452	130	25.718	11.151	-1.2	2.71E-02	4.11E-01	no	down	_	_	_	_	_
c11696_g1	166	465	11.565	33.529	1.53	2.72E-02	4.11E-01	no	up	_	_	_	_	_
c53867_g1	6	27	0.647	2.985	2.05	2.72E-02	4.11E-01	no	up	_	_	_	_	_
c40638_g1	6	27	0.367	1.715	1.96	2.72E-02	4.11E-01	no	up	Tyrosine-protein kinase RYK, partial [Zootermopsis nevadensis]	RecName: Full=Tyrosine-protein kinase Dnt; AltName: Full=Protein doughnut; Flags: Precursor [Drosophila melanogaster]	_	RYK	PF07714.12|Pkinase_Tyr|Protein tyrosine kinase|m.22673:236-327;PF02019.13|WIF|WIF domain|m.22673:2-51
c14021_g1	6	27	0.604	2.818	2.05	2.72E-02	4.11E-01	no	up	_	_	_	_	_
c33347_g5	6	27	0.442	2.049	1.99	2.72E-02	4.11E-01	no	up	_	_	_	_	_
c16130_g1	6	27	0.928	4.283	2.09	2.72E-02	4.11E-01	no	up	_	_	_	_	_
c17086_g1	6	27	0.388	1.826	1.98	2.72E-02	4.11E-01	no	up	PREDICTED: uncharacterized protein LOC101846691 [Aplysia californica]	_	_	_	PF00078.22|RVT_1|Reverse transcriptase (RNA-dependent DNA polymerase)|m.20656:235-315;PF00077.15|RVP|Retroviral aspartyl protease|m.20656:24-119
c33679_g1	1284	376	15.653	4.922	-1.65	2.72E-02	4.12E-01	no	down	PREDICTED: G-protein coupled receptor Mth2-like [Acyrthosiphon pisum]	RecName: Full=Probable G-protein coupled receptor Mth-like 1; AltName: Full=Protein methuselah-like 1; Flags: Precursor [Drosophila melanogaster]	_	MTH	PF00002.19|7tm_2|7 transmembrane receptor (Secretin family)|m.10612:395-651;PF06652.7|Methuselah_N|Methuselah N-terminus|m.10612:269-383
c25319_g2	413	119	57.024	17.279	-1.72	2.73E-02	4.12E-01	no	down	_	_	_	_	_
c31247_g1	17	56	1.154	3.773	1.63	2.73E-02	4.12E-01	no	up	_	_	_	_	_
c32463_g1	239	67	10.367	3.087	-1.72	2.74E-02	4.13E-01	no	down	_	_	_	_	_
c18746_g1	18	59	1.618	5.469	1.7	2.74E-02	4.14E-01	no	up	_	_	_	_	_
c18775_g1	19	62	11.974	38.701	1.68	2.76E-02	4.15E-01	no	up	_	_	_	_	_
c29173_g1	20	65	1.111	3.43	1.54	2.77E-02	4.17E-01	no	up	_	_	_	_	_
c32879_g3	7	30	4.315	18.317	2.06	2.77E-02	4.18E-01	no	up	_	_	_	_	_
c8116_g1	33	7	4.218	0.918	-2.08	2.77E-02	4.18E-01	no	down	_	_	_	_	_
c4569_g1	46	137	18.415	55.211	1.58	2.79E-02	4.20E-01	no	up	Lit v 3 allergen myosin light chain [Litopenaeus vannamei]	RecName: Full=Myosin regulatory light chain 2; Short=MLC-2	myosin regulatory light chain 2	_	PF13405.1|EF-hand_6|EF-hand domain|m.22898:4-29
c25743_g1	155	43	4.002	1.159	-1.7	2.80E-02	4.20E-01	no	down	hypothetical protein EAI_14329 [Harpegnathos saltator]	_	similar to CG15786-PA	EIF3A	PF03067.10|Chitin_bind_3|Chitin binding domain|m.23416:26-215
c23159_g1	626	1720	21.058	60.059	1.51	2.81E-02	4.22E-01	no	up	myosin 1 light chain [Palaemon varians]	RecName: Full=Myosin light chain alkali [Drosophila simulans]	similar to myosin 1 light chain	_	PF13405.1|EF-hand_6|EF-hand domain|m.28734:13-39
c26462_g1	54	157	3.894	10.382	1.39	2.81E-02	4.22E-01	no	up	hypothetical protein BRAFLDRAFT_285079 [Branchiostoma floridae]	RecName: Full=Blastula protease 10; Flags: Precursor [Paracentrotus lividus]	_	_	PF01400.19|Astacin|Astacin (Peptidase family M12A)|m.33481:107-294;PF00431.15|CUB|CUB domain|m.33481:347-458
c31611_g1	187	519	1.672	4.839	1.48	2.81E-02	4.22E-01	no	up	PREDICTED: lactosylceramide 4-alpha-galactosyltransferase-like [Megachile rotundata]	_	_	A4GALT	PF04572.7|Gb3_synth|Alpha 1,4-glycosyltransferase conserved region|m.17700:282-409;PF04488.10|Gly_transf_sug|Glycosyltransferase sugar-binding region containing DXD motif|m.17700:154-270
c52055_g1	9	32	0.518	1.891	1.69	2.82E-02	4.22E-01	no	up	_	_	_	_	_
c24042_g1	9	32	0.798	2.948	1.76	2.82E-02	4.22E-01	no	up	_	_	_	_	_
c24284_g1	9	32	0.982	3.615	1.78	2.82E-02	4.22E-01	no	up	_	_	_	_	_
c60122_g1	9	32	0.496	1.826	1.69	2.82E-02	4.22E-01	no	up	_	_	_	_	_
c22060_g1	183	51	24.477	7.017	-1.79	2.82E-02	4.22E-01	no	down	_	_	_	_	_
c12508_g1	27	85	8.069	25.761	1.66	2.82E-02	4.22E-01	no	up	_	_	_	_	_
c24857_g1	32	96	2.816	8.714	1.6	2.84E-02	4.25E-01	no	up	_	_	_	_	PF15430.1|SVWC|Single domain von Willebrand factor type C|m.17189:42-106
c33862_g1	10	35	2.125	7.36	1.75	2.85E-02	4.25E-01	no	up	_	_	_	_	_
c31158_g1	10	35	1.197	4.329	1.77	2.85E-02	4.25E-01	no	up	_	_	_	_	_
c13600_g1	10	35	0.874	3.161	1.74	2.85E-02	4.25E-01	no	up	_	_	_	_	_
c33258_g1	37	110	3.182	13.478	2.05	2.86E-02	4.27E-01	no	up	_	_	_	_	_
c28045_g1	40	119	0.982	3.031	1.53	2.87E-02	4.28E-01	no	up	hypothetical protein DAPPUDRAFT_301977 [Daphnia pulex]	RecName: Full=Alpha-N-acetylglucosaminidase; AltName: Full=N-acetyl-alpha-glucosaminidase; Short=NAG; Contains: RecName: Full=Alpha-N-acetylglucosaminidase 82 kDa	_	NAGLU	PF05089.7|NAGLU|Alpha-N-acetylglucosaminidase (NAGLU) tim-barrel domain|m.6574:33-367;PF12972.2|NAGLU_C|Alpha-N-acetylglucosaminidase (NAGLU) C-terminal domain|m.6574:374-448;PF12972.2|NAGLU_C|Alpha-N-acetylglucosaminidase (NAGLU) C-terminal domain|m.6574:516-702
c24085_g2	42	9	9.278	1.872	-2.25	2.87E-02	4.28E-01	no	down	_	_	_	_	_
c19839_g1	42	124	2.988	9.131	1.58	2.88E-02	4.28E-01	no	up	hypothetical protein DAPPUDRAFT_321838 [Daphnia pulex]	_	_	_	PF01607.19|CBM_14|Chitin binding Peritrophin-A domain|m.31583:107-160
c7873_g1	45	10	2.74	0.63	-1.96	2.89E-02	4.30E-01	no	down	PREDICTED: uncharacterized protein LOC103308761 [Acyrthosiphon pisum]	_	_	_	_
c26035_g1	45	10	3.83	0.871	-2.02	2.89E-02	4.30E-01	no	down	_	_	_	_	_
c12933_g1	12	41	0.885	3.142	1.72	2.89E-02	4.30E-01	no	up	_	_	_	_	_
c21245_g1	12	41	0.626	2.234	1.68	2.89E-02	4.30E-01	no	up	_	_	_	_	_
c32896_g1	382	111	9.137	2.762	-1.69	2.89E-02	4.30E-01	no	down	PREDICTED: leucine-rich repeat extensin-like protein 1 [Diaphorina citri]	_	_	_	PF00379.18|Chitin_bind_4|Insect cuticle protein|m.3565:583-629
c33916_g1	620	182	15.847	4.551	-1.78	2.89E-02	4.30E-01	no	down	pol-like protein [Danio rerio]	_	_	_	PF14529.1|Exo_endo_phos_2|Endonuclease-reverse transcriptase|m.11305:48-171;PF03372.18|Exo_endo_phos|Endonuclease/Exonuclease/phosphatase family|m.11305:11-168;PF00098.18|zf-CCHC|Zinc knuckle|m.11306:169-184;PF00078.22|RVT_1|Reverse transcriptase (RNA-dependent DNA polymerase)|m.11307:164-210
c32651_g1	60	173	2.751	4.551	0.71	2.90E-02	4.31E-01	no	up	PREDICTED: uncharacterized protein LOC101209704 [Cucumis sativus]	RecName: Full=Retrovirus-related Pol polyprotein from transposon 297; Includes: RecName: Full=Protease; Includes: RecName: Full=Reverse transcriptase; Includes: RecNa	_	_	PF00078.22|RVT_1|Reverse transcriptase (RNA-dependent DNA polymerase)|m.3300:239-397;PF00665.21|rve|Integrase core domain|m.3300:761-873
c31997_g1	524	154	24.273	7.518	-1.68	2.91E-02	4.32E-01	no	down	_	_	_	_	_
c23793_g1	82	233	2.309	6.823	1.52	2.92E-02	4.32E-01	no	up	Beta-hexosaminidase subunit beta [Zootermopsis nevadensis]	RecName: Full=Beta-hexosaminidase subunit alpha; AltName: Full=Beta-N-acetylhexosaminidase subunit alpha; Short=Hexosaminidase subunit A; AltName: Full=N-acetyl-be	_	HEXA_B	PF00728.17|Glyco_hydro_20|Glycosyl hydrolase family 20, catalytic domain|m.29433:184-502;PF14845.1|Glycohydro_20b2|beta-acetyl hexosaminidase like|m.29433:35-161
c30328_g1	216	595	8.091	23.128	1.5	2.92E-02	4.32E-01	no	up	_	_	_	_	_
c10484_g1	14	47	0.723	2.521	1.67	2.92E-02	4.32E-01	no	up	_	_	_	_	_
c35502_g1	14	47	0.723	2.503	1.66	2.92E-02	4.32E-01	no	up	cGMP-inhibited 3',5'-cyclic phosphodiesterase A [Tupaia chinensis]	RecName: Full=cGMP-inhibited 3',5'-cyclic phosphodiesterase A; AltName: Full=Cyclic GMP-inhibited phosphodiesterase A; Short=CGI-PDE A [Mus musculus]	_	PDE3	_
c34027_g1	238	655	2.74	7.833	1.48	2.92E-02	4.32E-01	no	up	hypothetical protein CAEBREN_29492 [Caenorhabditis brenneri]	_	_	_	PF05380.8|Peptidase_A17|Pao retrotransposon peptidase|m.10493:1010-1142;PF00078.22|RVT_1|Reverse transcriptase (RNA-dependent DNA polymerase)|m.10493:836-959
c30631_g1	1328	395	77.305	23.87	-1.69	2.93E-02	4.32E-01	no	down	_	_	_	_	_
c20163_g1	343	100	4.855	1.474	-1.65	2.93E-02	4.32E-01	no	down	rfx4, putative [Pediculus humanus corporis]	RecName: Full=Transcription factor RFX4; AltName: Full=Regulatory factor X 4	_	RFX4	PF02257.10|RFX_DNA_binding|RFX DNA-binding domain|m.4632:18-95;PF02257.10|RFX_DNA_binding|RFX DNA-binding domain|m.4632:125-202;PF02257.10|RFX_DNA_binding|RFX DNA-binding domain|m.4632:555-630;PF02257.10|RFX_DNA_binding|RFX DNA-binding domain|m.4632:660-732
c20622_g1	15	49	1.057	3.587	1.67	2.93E-02	4.32E-01	no	up	predicted protein [Nematostella predicted protein [Nematostella vectensis]	_	_	_	PF00596.16|Aldolase_II|Class II Aldolase and Adducin N-terminal domain|m.4139:4-146
c32863_g1	381	111	44.899	9.576	-2.22	2.93E-02	4.32E-01	no	down	_	_	_	_	_
c18313_g1	16	52	0.809	2.725	1.64	2.94E-02	4.32E-01	no	up	Thyroid peroxidase precursor, putative [Pediculus humanus corporis]	RecName: Full=Peroxidasin; Flags: Precursor [Drosophila melanogaster]	_	_	PF03098.10|An_peroxidase|Animal haem peroxidase|m.38557:1-380
c16803_g1	17	55	1.241	4.236	1.69	2.95E-02	4.32E-01	no	up	hypothetical protein DAPPUDRAFT_300149 [Daphnia pulex]	RecName: Full=Probable peroxisomal acyl-coenzyme A oxidase 1 [Drosophila melanogaster]	_	E1.3.3.6, ACOX1, ACOX3	PF01756.14|ACOX|Acyl-CoA oxidase|m.20533:2-180
c23463_g1	64	16	5.815	1.288	-2.09	2.95E-02	4.32E-01	no	down	_	_	_	_	_
c20247_g1	18	58	0.701	2.336	1.6	2.95E-02	4.32E-01	no	up	_	_	_	_	_
c51215_g1	3	17	0.485	2.827	2.32	2.96E-02	4.32E-01	no	up	_	_	_	_	_
c46589_g1	3	17	0.367	2.169	2.28	2.96E-02	4.32E-01	no	up	_	_	_	_	_
c43548_g1	3	17	0.69	3.967	2.36	2.96E-02	4.32E-01	no	up	PREDICTED: D-dopachrome decarboxylase-like [Ochotona princeps]	_	_	_	PF01187.13|MIF|Macrophage migration inhibitory factor (MIF)|m.37142:2-113;PF01361.16|Tautomerase|Tautomerase enzyme|m.37142:59-112
c18167_g1	3	17	0.356	2.086	2.26	2.96E-02	4.32E-01	no	up	hypothetical protein PFBG_00383 [Plasmodium falciparum 7G8]	RecName: Full=Mediator of RNA polymerase II transcription subunit 18; AltName: Full=Mediator complex subunit 18	_	_	_
c25189_g1	3	17	0.723	2.67	1.75	2.96E-02	4.32E-01	no	up	_	_	_	_	_
c8106_g1	3	17	0.345	2.03	2.26	2.96E-02	4.32E-01	no	up	_	_	_	_	_
c2951_g1	3	17	0.356	2.104	2.27	2.96E-02	4.32E-01	no	up	_	_	_	_	_
c22790_g1	3	17	0.518	2.976	2.32	2.96E-02	4.32E-01	no	up	_	_	_	_	_
c5518_g1	3	17	0.572	3.346	2.36	2.96E-02	4.32E-01	no	up	_	_	_	_	_
c20241_g1	19	3	20.745	3.161	-2.68	2.96E-02	4.32E-01	no	down	_	_	_	_	_
c16069_g1	19	3	2.255	0.371	-2.32	2.96E-02	4.32E-01	no	down	_	_	_	_	_
c14404_g1	19	3	2.46	0.399	-2.36	2.96E-02	4.32E-01	no	down	PREDICTED: protein c-ets-1-B-like [Acyrthosiphon pisum]	RecName: Full=ETS-related transcription factor Elf-5; AltName: Full=E74-like factor 5 [Mus musculus]	_	EHF	_
c8681_g1	19	3	2.999	0.482	-2.41	2.96E-02	4.32E-01	no	down	_	_	_	_	_
c13207_g1	19	3	1.985	0.324	-2.3	2.96E-02	4.32E-01	no	down	_	_	_	_	_
c34535_g1	19	3	1.769	0.287	-2.27	2.96E-02	4.32E-01	no	down	transcription factor Sp5 [Danio AF388363_1 zinc finger buttonhead-related transcription factor 1 [Danio rerio]	RecName: Full=Transcription factor Sp4 [Mus musculus]	Sp5 transcription factor	SP5	PF13465.1|zf-H2C2_2|Zinc-finger double domain|m.400:94-121;PF13465.1|zf-H2C2_2|Zinc-finger double domain|m.400:125-149;PF00096.21|zf-C2H2|Zinc finger, C2H2 type|m.400:108-132;PF00096.21|zf-C2H2|Zinc finger, C2H2 type|m.400:138-160;PF13894.1|zf-C2H2_4|C2H2-type zinc finger|m.400:108-132;PF13894.1|zf-C2H2_4|C2H2-type zinc finger|m.400:138-160
c41183_g1	19	3	2.125	0.343	-2.33	2.96E-02	4.32E-01	no	down	_	_	_	_	_
c9866_g1	21	67	0.895	2.966	1.62	2.96E-02	4.32E-01	no	up	_	_	_	_	_
c22429_g1	23	72	5.297	15.61	1.54	2.97E-02	4.32E-01	no	up	_	_	_	_	_
c21323_g1	80	21	4.477	1.214	-1.8	2.97E-02	4.32E-01	no	down	hypothetical protein DAPPUDRAFT_318250 [Daphnia pulex]	RecName: Full=Glutathione S-transferase omega-1; Short=GSTO-1; AltName: Full=Glutathione S-transferase omega 1-1; Short=GSTO 1-1; AltName: Full=Glutathione-dependen	_	GST, gst	PF13417.1|GST_N_3|Glutathione S-transferase, N-terminal domain|m.30554:23-96;PF13409.1|GST_N_2|Glutathione S-transferase, N-terminal domain|m.30554:27-91;PF02798.15|GST_N|Glutathione S-transferase, N-terminal domain|m.30554:30-90;PF00043.20|GST_C|Glutathione S-transferase, C-terminal domain|m.30554:132-211;PF13410.1|GST_C_2|Glutathione S-transferase, C-terminal domain|m.30554:137-205;PF14497.1|GS…
c26563_g1	98	274	5.07	14.702	1.52	2.97E-02	4.33E-01	no	up	trypsin [Litopenaeus vannamei]	RecName: Full=Trypsin-1; AltName: Full=Trypsin I [Astacus astacus]	_	KLKB1	PF00089.21|Trypsin|Trypsin|m.32387:40-271
c24754_g1	85	240	1.769	5.191	1.5	2.97E-02	4.33E-01	no	up	_	_	_	_	_
c27826_g1	348	948	11.672	33.047	1.49	2.98E-02	4.33E-01	no	up	_	_	_	_	_
c19617_g1	146	41	9.331	2.716	-1.74	2.98E-02	4.33E-01	no	down	_	_	_	_	_
c282_g1	41	121	1.133	3.485	1.54	2.98E-02	4.33E-01	no	up	_	_	_	_	_
c30949_g1	669	198	16.807	5.126	-1.69	3.01E-02	4.37E-01	no	down	_	_	_	_	_
c33112_g1	351	954	3.592	10.521	1.52	3.02E-02	4.38E-01	no	up	PREDICTED: multidrug resistance-associated protein 1 isoform X4 [Nasonia vitripennis]	RecName: Full=Canalicular multispecific organic anion transporter 1; AltName: Full=ATP-binding cassette sub-family C member 2 [Mus musculus]	similar to ENSANGP00000027587	ABCC1	PF00005.22|ABC_tran|ABC transporter|m.10666:115-249;PF00005.22|ABC_tran|ABC transporter|m.10666:781-928;PF00664.18|ABC_membrane|ABC transporter transmembrane region|m.10666:444-716;PF00664.18|ABC_membrane|ABC transporter transmembrane region|m.10667:325-595
c32314_g1	1504	4056	38.922	109.04	1.48	3.02E-02	4.38E-01	no	up	SPARC [Zootermopsis nevadensis]	RecName: Full=SPARC; AltName: Full=Basement-membrane protein 40; Short=BM-40; AltName: Full=Osteonectin; Short=ON; AltName: Full=Secreted protein acidic and rich in c	similar to Sparc	_	PF10591.4|SPARC_Ca_bdg|Secreted protein acidic and rich in cysteine Ca binding region|m.3797:211-323
c30793_g1	843	2272	25.092	54.469	1.12	3.06E-02	4.42E-01	no	up	hypothetical protein L798_04596 [Zootermopsis nevadensis]	_	_	_	PF15304.1|AKAP2_C|A-kinase anchor protein 2 C-terminus|m.35596:401-732
c18717_g1	352	954	188.786	509.956	1.43	3.06E-02	4.42E-01	no	up	_	_	_	_	_
c61937_g1	4	20	0.529	2.744	2.18	3.07E-02	4.42E-01	no	up	regulator of g protein signaling [Aedes aegypti]	RecName: Full=Regulator of G-protein signaling loco; Short=RGS; AltName: Full=Locomotion defects protein; Short=Loco [Drosophila melanogaster]	_	RGS	PF00615.14|RGS|Regulator of G protein signaling domain|m.15800:6-120
c57757_g1	4	20	0.496	2.549	2.15	3.07E-02	4.42E-01	no	up	_	_	_	_	_
c9648_g1	4	20	0.636	3.272	2.2	3.07E-02	4.42E-01	no	up	_	_	_	_	_
c30533_g1	4	20	2.233	11.476	2.31	3.07E-02	4.42E-01	no	up	_	_	_	_	_
c61155_g1	4	20	0.432	2.234	2.13	3.07E-02	4.42E-01	no	up	hypothetical protein PTSG_11726 [Salpingoeca rosetta]	RecName: Full=Integumentary mucin C.1; AltName: Full=FIM-C.1	_	_	_
c8792_g1	22	4	4.002	1.14	-1.73	3.07E-02	4.42E-01	no	down	_	_	_	_	_
c13517_g1	22	4	2.611	0.732	-1.7	3.07E-02	4.42E-01	no	down	_	_	_	_	_
c5628_g1	22	4	1.564	0.306	-2.04	3.07E-02	4.42E-01	no	down	_	_	_	_	_
c16956_g1	22	4	2.87	0.686	-1.92	3.07E-02	4.42E-01	no	down	_	_	_	_	_
c4662_g1	22	4	1.543	0.287	-2.09	3.07E-02	4.42E-01	no	down	_	_	_	_	_
c11924_g1	22	4	2.201	0.408	-2.18	3.07E-02	4.42E-01	no	down	PREDICTED: zinc finger protein 208-like [Aplysia californica]	RecName: Full=Zinc finger protein 382; AltName: Full=KRAB/zinc finger suppressor protein 1; Short=KS1; AltName: Full=Multiple zinc finger and krueppel-associated bo	_	KRAB	PF13465.1|zf-H2C2_2|Zinc-finger double domain|m.13120:79-103;PF00096.21|zf-C2H2|Zinc finger, C2H2 type|m.13120:37-59;PF00096.21|zf-C2H2|Zinc finger, C2H2 type|m.13120:65-87;PF00096.21|zf-C2H2|Zinc finger, C2H2 type|m.13120:93-116;PF00096.21|zf-C2H2|Zinc finger, C2H2 type|m.13120:123-146;PF13894.1|zf-C2H2_4|C2H2-type zinc finger|m.13120:38-59;PF13894.1|zf-C2H2_4|C2H2-type zinc finger|m.13120:65-87…
c19311_g1	22	4	2.913	0.547	-2.22	3.07E-02	4.42E-01	no	down	_	_	_	_	_
c41523_g1	22	4	1.791	0.334	-2.12	3.07E-02	4.42E-01	no	down	SID-1-like protein [Litopenaeus vannamei]	_	_	_	PF13965.1|SID-1_RNA_chan|dsRNA-gated channel SID-1|m.24963:1-200
c45388_g1	45	131	0.766	2.327	1.49	3.08E-02	4.43E-01	no	up	_	_	_	_	_
c25529_g1	42	123	2.395	7.249	1.56	3.09E-02	4.44E-01	no	up	_	_	_	_	_
c32137_g1	387	1045	3.085	8.658	1.46	3.09E-02	4.44E-01	no	up	Laminin beta-1 chain precursor, putative [Pediculus humanus corporis]	RecName: Full=Laminin subunit beta-1; AltName: Full=Laminin B1 chain; AltName: Full=Laminin-1 subunit beta; AltName: Full=Laminin-10 subunit beta; AltName: Full=L	_	LAMB1	PF00053.19|Laminin_EGF|Laminin EGF-like (Domains III and V)|m.3546:344-395;PF00053.19|Laminin_EGF|Laminin EGF-like (Domains III and V)|m.3546:407-459;PF00053.19|Laminin_EGF|Laminin EGF-like (Domains III and V)|m.3546:470-527;PF00053.19|Laminin_EGF|Laminin EGF-like (Domains III and V)|m.3546:530-578;PF00053.19|Laminin_EGF|Laminin EGF-like (Domains III and V)|m.3546:581-620;PF00053.19|Laminin_EGF|L…
c11841_g1	39	114	0.788	4.746	2.45	3.10E-02	4.44E-01	no	up	PREDICTED: fibrocystin-L-like [Saccoglossus kowalevskii]	RecName: Full=Fibrocystin-L; AltName: Full=Polycystic kidney and hepatic disease 1-like protein 1; Short=PKHD1-like protein 1; Flags: Precursor [Homo sapiens]	_	_	PF10162.4|G8|G8 domain|m.12945:63-184
c33647_g3	123	34	14.488	4.283	-1.73	3.10E-02	4.44E-01	no	down	_	_	_	_	_
c27039_g1	1509	455	16.052	5.033	-1.65	3.10E-02	4.44E-01	no	down	hypothetical protein DAPPUDRAFT_191081 [Daphnia pulex]	RecName: Full=Protein CREBRF homolog [Drosophila melanogaster]	_	_	_
c33243_g1	3715	9952	35.459	98.862	1.48	3.10E-02	4.44E-01	no	up	vitellogenin receptor [Penaeus monodon]	RecName: Full=Low-density lipoprotein receptor-related protein 2; Short=LRP-2; AltName: Full=Glycoprotein 330; Short=gp330; AltName: Full=Megalin; Flags: Precursor [Ra	_	LRP2	PF00057.13|Ldl_recept_a|Low-density lipoprotein receptor domain class A|m.11017:118-154;PF00057.13|Ldl_recept_a|Low-density lipoprotein receptor domain class A|m.11017:173-209;PF00057.13|Ldl_recept_a|Low-density lipoprotein receptor domain class A|m.11017:212-249;PF00057.13|Ldl_recept_a|Low-density lipoprotein receptor domain class A|m.11017:287-323;PF00057.13|Ldl_recept_a|Low-density lipoprotein…
c24682_g1	34	100	3.538	10.734	1.57	3.11E-02	4.46E-01	no	up	_	_	_	_	_
c25869_g1	343	928	5.297	15.601	1.54	3.12E-02	4.46E-01	no	up	_	_	_	_	_
c33890_g2	153	418	12.762	36.022	1.49	3.13E-02	4.46E-01	no	up	_	_	_	_	_
c33266_g3	7670	20492	40.961	96.099	1.23	3.13E-02	4.46E-01	no	up	Excitatory amino acid transporter [Cerapachys biroi]	RecName: Full=Excitatory amino acid transporter 3; AltName: Full=Excitatory amino-acid carrier 1; AltName: Full=Sodium-dependent glutamate/aspartate transporter 3; Al	similar to CG3159-PA, isoform A	_	PF00375.13|SDF|Sodium:dicarboxylate symporter family|m.9113:19-324;PF00375.13|SDF|Sodium:dicarboxylate symporter family|m.9115:2-122
c20443_g1	5	23	0.399	1.882	1.99	3.13E-02	4.46E-01	no	up	_	_	_	_	_
c27202_g1	5	23	0.885	4.162	2.11	3.13E-02	4.46E-01	no	up	_	_	_	_	_
c18185_g1	5	23	0.442	2.095	2.02	3.13E-02	4.46E-01	no	up	_	_	_	_	_
c23258_g1	5	23	0.647	3.059	2.08	3.13E-02	4.46E-01	no	up	_	_	_	_	_
c22742_g2	5	23	0.367	1.733	1.97	3.13E-02	4.46E-01	no	up	_	RecName: Full=Gag polyprotein; AltName: Full=Pr55Gag; Contains: RecName: Full=Matrix protein p17; Short=MA; Contains: RecName: Full=Capsid protein p24; Short=CA; Conta	_	_	_
c25165_g1	5	23	3.118	14.201	2.15	3.13E-02	4.46E-01	no	up	_	_	_	_	_
c21543_g1	5	23	0.744	3.523	2.1	3.13E-02	4.46E-01	no	up	_	_	_	_	_
c52425_g1	5	23	0.874	4.144	2.12	3.13E-02	4.46E-01	no	up	hypothetical protein MGL_2998 [Malassezia globosa CBS 7966]	RecName: Full=Vegetative cell wall protein gp1; AltName: Full=Hydroxyproline-rich glycoprotein 1; Flags: Precursor [Chlamydomonas reinhardtii]	_	_	_
c25412_g1	25	5	3.085	0.64	-2.11	3.13E-02	4.46E-01	no	down	_	_	_	_	_
c27846_g1	25	5	6.117	1.307	-2.14	3.13E-02	4.46E-01	no	down	_	_	_	_	_
c20558_g1	92	25	2.611	0.742	-1.69	3.14E-02	4.46E-01	no	down	hypothetical protein DAPPUDRAFT_322288 [Daphnia pulex]	_	_	_	_
c30409_g1	88	24	6.225	2.114	-1.51	3.14E-02	4.46E-01	no	down	PREDICTED: putative nuclease HARBI1-like [Xenopus (Silurana) tropicalis]	_	_	_	PF13359.1|DDE_Tnp_4|DDE superfamily endonuclease|m.35421:20-184;PF04827.9|Plant_tran|Plant transposon protein|m.35421:12-186
c16004_g1	82	22	7.303	1.678	-2.06	3.15E-02	4.47E-01	no	down	_	_	_	_	_
c28677_g2	23	71	0.852	2.716	1.56	3.15E-02	4.47E-01	no	up	AGAP008490-PA [Anopheles gambiae str. PEST]	RecName: Full=Proton-coupled amino acid transporter 4; Short=Proton/amino acid transporter 4; AltName: Full=Solute carrier family 36 member 4 [Xenopus laevis]	_	SLC36A, PAT	PF01490.13|Aa_trans|Transmembrane amino acid transporter protein|m.13816:65-461
c29508_g1	23	71	0.809	2.577	1.56	3.15E-02	4.47E-01	no	up	_	_	_	_	_
c33075_g1	54	153	34.23	48.045	0.49	3.16E-02	4.47E-01	no	up	_	_	_	_	_
c40253_g1	20	63	1.672	5.432	1.64	3.17E-02	4.47E-01	no	up	_	_	_	_	_
c12424_g1	6	26	0.367	1.65	1.91	3.17E-02	4.47E-01	no	up	_	_	_	_	_
c45411_g1	6	26	0.755	3.383	2.03	3.17E-02	4.47E-01	no	up	_	_	_	_	_
c46441_g1	6	26	0.55	2.447	1.97	3.17E-02	4.47E-01	no	up	_	_	_	_	_
c51948_g1	6	26	0.593	2.642	1.98	3.17E-02	4.47E-01	no	up	_	_	_	_	_
c51346_g1	6	26	0.475	2.114	1.95	3.17E-02	4.47E-01	no	up	_	_	_	_	_
c19859_g1	6	26	0.485	2.197	1.97	3.17E-02	4.47E-01	no	up	_	_	_	_	_
c5316_g1	28	6	4.013	0.881	-2.07	3.17E-02	4.47E-01	no	down	_	_	_	_	_
c25572_g1	28	6	7.131	1.567	-2.12	3.17E-02	4.47E-01	no	down	_	_	_	_	_
c21255_g2	303	89	18.814	5.719	-1.7	3.17E-02	4.47E-01	no	down	_	_	_	_	_
c27983_g1	151	43	6.365	2.002	-1.62	3.18E-02	4.48E-01	no	down	_	_	_	_	_
c28709_g1	1793	4781	13.086	36.291	1.46	3.18E-02	4.48E-01	no	up	PREDICTED: collagen alpha-5(IV) chain isoform X2 [Chrysochloris asiatica]	RecName: Full=Collagen alpha-5(IV) chain; Flags: Precursor [Canis lupus familiaris]	_	COL4A	PF01391.13|Collagen|Collagen triple helix repeat (20 copies)|m.14082:253-310;PF01391.13|Collagen|Collagen triple helix repeat (20 copies)|m.14082:292-349;PF01391.13|Collagen|Collagen triple helix repeat (20 copies)|m.14082:361-410;PF01391.13|Collagen|Collagen triple helix repeat (20 copies)|m.14082:545-596;PF01391.13|Collagen|Collagen triple helix repeat (20 copies)|m.14082:615-669;PF01391.13|Col…
c18102_g1	45	130	21.716	62.747	1.53	3.19E-02	4.48E-01	no	up	PREDICTED: uncharacterized protein LOC101885928 [Danio rerio]	RecName: Full=Retrovirus-related Pol polyprotein from transposon 17.6; Includes: RecName: Full=Protease; Includes: RecName: Full=Reverse transcriptase; Includes: RecN	_	_	_
c45880_g1	7	29	0.572	2.466	1.93	3.19E-02	4.48E-01	no	up	PREDICTED: protein tramtrack, beta isoform [Nasonia vitripennis]	RecName: Full=Protein tramtrack, alpha isoform; AltName: Full=Repressor protein fushi tarazu; AltName: Full=Tramtrack p88 [Drosophila melanogaster]	tramtrack	K09237	_
c8018_g1	31	7	2.104	0.491	-1.9	3.19E-02	4.48E-01	no	down	_	_	_	_	_
c16637_g1	8	31	1.812	8.204	2.12	3.20E-02	4.48E-01	no	up	hypothetical protein SINV_09160 [Solenopsis invicta]	_	_	_	_
c20954_g1	8	31	0.647	2.605	1.86	3.20E-02	4.48E-01	no	up	_	_	_	_	_
c11089_g1	9	31	0.615	2.188	1.68	3.20E-02	4.48E-01	no	up	_	_	_	_	_
c20103_g1	47	11	2.816	0.686	-1.89	3.20E-02	4.48E-01	no	down	PREDICTED: uncharacterized protein LOC101240276 [Hydra vulgaris]	_	_	_	_
c33908_g1	7217	2202	43.982	13.96	-1.65	3.20E-02	4.48E-01	no	down	_	_	_	_	_
c33014_g1	41	119	2.071	7.388	1.79	3.21E-02	4.48E-01	no	up	PREDICTED: uncharacterized protein LOC103309208 [Acyrthosiphon pisum]	_	_	_	PF10551.4|MULE|MULE transposase domain|m.1569:14-61;PF04500.11|FLYWCH|FLYWCH zinc finger domain|m.1570:4-62
c2979_g1	12	40	0.539	1.882	1.63	3.21E-02	4.48E-01	no	up	_	_	_	_	_
c16258_g1	10	34	0.626	2.781	1.99	3.21E-02	4.48E-01	no	up	_	_	_	_	_
c22763_g1	10	34	0.766	2.707	1.7	3.21E-02	4.48E-01	no	up	prophenoloxidase (mitochondrion) [Macrobrachium rosenbergii]	RecName: Full=Phenoloxidase subunit A3; Short=PO A3; AltName: Full=Processed phenoloxidase A3; Short=Pro-phenoloxidase A3; Flags: Precursor [Drosophila melanogaste	_	_	PF03723.9|Hemocyanin_C|Hemocyanin, ig-like domain|m.12185:1-157
c16781_g1	10	34	0.615	2.16	1.66	3.21E-02	4.48E-01	no	up	_	_	_	_	_
c16469_g1	41	9	11.37	5.376	-1.07	3.21E-02	4.48E-01	no	down	_	_	_	_	_
c11641_g1	11	37	0.647	2.253	1.66	3.21E-02	4.48E-01	no	up	_	_	_	_	_
c21473_g1	11	37	0.928	3.745	1.9	3.21E-02	4.48E-01	no	up	_	_	_	_	_
c22047_g2	11	37	0.723	2.521	1.67	3.21E-02	4.48E-01	no	up	_	_	_	_	_
c33910_g1	1781	4740	40.249	111.292	1.47	3.21E-02	4.48E-01	no	up	PREDICTED: uncharacterized protein LOC101885928 [Danio rerio]	RecName: Full=Retrovirus-related Pol polyprotein from transposon 297; Includes: RecName: Full=Protease; Includes: RecName: Full=Reverse transcriptase; Includes: RecNa	_	_	PF00078.22|RVT_1|Reverse transcriptase (RNA-dependent DNA polymerase)|m.9373:292-449
c17589_g1	40	116	1.866	5.608	1.54	3.21E-02	4.48E-01	no	up	_	_	_	_	_
c30938_g1	36	105	0.96	4.292	2.05	3.24E-02	4.51E-01	no	up	PREDICTED: uncharacterized protein LOC100373242 [Saccoglossus kowalevskii]	_	_	_	PF00665.21|rve|Integrase core domain|m.34647:274-402
c62102_g1	54	152	30.173	84.521	1.48	3.25E-02	4.53E-01	no	up	myosin light chain [Penaeus monodon]	_	_	_	_
c29952_g3	593	178	32.407	10.076	-1.68	3.25E-02	4.53E-01	no	down	_	_	_	_	_
c18416_g1	264	78	9.946	3.05	-1.67	3.26E-02	4.54E-01	no	down	_	_	_	_	_
c34041_g1	1044	2771	9.051	24.889	1.45	3.27E-02	4.56E-01	no	up	hypothetical protein CRE_13859 [Caenorhabditis remanei]	_	_	_	PF05585.7|DUF1758|Putative peptidase (DUF1758)|m.392:446-561;PF00078.22|RVT_1|Reverse transcriptase (RNA-dependent DNA polymerase)|m.394:256-382;PF05380.8|Peptidase_A17|Pao retrotransposon peptidase|m.395:2-128
c23359_g1	65	182	1.553	4.524	1.48	3.28E-02	4.56E-01	no	up	_	_	_	_	_
c30610_g2	667	1773	17.746	49	1.46	3.28E-02	4.56E-01	no	up	_	_	_	_	_
c54976_g1	30	87	0.723	2.188	1.48	3.29E-02	4.56E-01	no	up	hypothetical protein CAPTEDRAFT_226160 [Capitella teleta]	_	_	_	PF01833.19|TIG|IPT/TIG domain|m.29887:1-56;PF01833.19|TIG|IPT/TIG domain|m.29887:68-120;PF01833.19|TIG|IPT/TIG domain|m.29887:328-390;PF01833.19|TIG|IPT/TIG domain|m.29887:411-482;PF01833.19|TIG|IPT/TIG domain|m.29887:703-728
c26838_g2	46	132	1.165	3.467	1.5	3.29E-02	4.57E-01	no	up	_	_	_	_	_
c26212_g1	1528	4046	5.157	14.211	1.44	3.30E-02	4.57E-01	no	up	glucan pattern-recognition lipoprotein [Fenneropenaeus chinensis]	RecName: Full=Beta-1,3-glucan-binding protein; Short=BGBP; AltName: Full=Beta-1,3-glucan recognition protein; Short=BetaGRP; AltName: Full=BetaGBP-HDL; AltName: Ful	_	_	PF01347.17|Vitellogenin_N|Lipoprotein amino terminal region|m.32549:38-571;PF09172.6|DUF1943|Domain of unknown function (DUF1943)|m.32549:603-882;PF06448.6|DUF1081|Domain of Unknown Function (DUF1081)|m.32549:898-985
c33114_g1	866	2297	5.89	15.286	1.36	3.30E-02	4.57E-01	no	up	putative kinesin K39 [Leishmania major strain Friedlin]	_	_	_	_
c29223_g1	91	25	5.944	1.78	-1.68	3.30E-02	4.58E-01	no	down	_	_	_	_	_
c12426_g1	90	25	8.965	2.568	-1.76	3.30E-02	4.58E-01	no	down	_	_	_	_	_
c23482_g1	151	407	10.734	29.932	1.47	3.31E-02	4.58E-01	no	up	chymotrypsin-like protein [Daphnia pulex]	_	_	_	PF00089.21|Trypsin|Trypsin|m.29221:38-253
c26392_g1	75	207	0.982	2.827	1.44	3.31E-02	4.58E-01	no	up	PREDICTED: teneurin-3-like [Apis florea]	RecName: Full=Teneurin-m; Short=Tenm; AltName: Full=Odd Oz protein; AltName: Full=Tenascin-like protein [Drosophila melanogaster]	_	_	PF15636.1|Tox-GHH|GHH signature containing HNH/Endo VII superfamily nuclease toxin|m.32425:650-726
c28951_g1	102	279	3.905	11.068	1.48	3.32E-02	4.59E-01	no	up	_	_	_	_	_
c22609_g1	41	118	1.963	5.849	1.53	3.33E-02	4.60E-01	no	up	_	_	_	_	_
c29167_g1	130	37	5.836	2.206	-1.36	3.33E-02	4.60E-01	no	down	_	_	_	_	_
c23659_g1	751	1990	20.702	56.972	1.46	3.33E-02	4.60E-01	no	up	Homogentisate 1,2-dioxygenase [Zootermopsis nevadensis]	RecName: Full=Homogentisate 1,2-dioxygenase; AltName: Full=Homogentisate oxygenase; AltName: Full=Homogentisic acid oxidase; AltName: Full=Homogentisicase [Drosophil	homogentisate 1,2-dioxygenase	HGD, hmgA	PF04209.8|HgmA|homogentisate 1,2-dioxygenase|m.29637:7-430
c19922_g1	24	73	0.841	2.651	1.55	3.34E-02	4.61E-01	no	up	_	_	_	_	_
c29769_g2	254	75	2.416	0.742	-1.58	3.34E-02	4.61E-01	no	down	PREDICTED: interferon-induced very large GTPase 1-like [Xenopus (Silurana) tropicalis]	RecName: Full=Interferon-induced very large GTPase 1; AltName: Full=Very large-inducible GTPase-1; Short=VLIG-1 [Mus musculus]	_	_	PF05879.7|RHD3|Root hair defective 3 GTP-binding protein (RHD3)|m.27369:618-711
c33459_g1	1661	4384	7.983	18.15	1.17	3.34E-02	4.61E-01	no	up	Basement membrane-specific heparan sulfate proteoglycan core protein [Zootermopsis nevadensis]	RecName: Full=Low-density lipoprotein receptor-related protein 1B; Short=LRP-1B; AltName: Full=Low-density lipoprotein receptor-related protein-deleted in tumor; S	_	_	PF00057.13|Ldl_recept_a|Low-density lipoprotein receptor domain class A|m.10742:2-37;PF00057.13|Ldl_recept_a|Low-density lipoprotein receptor domain class A|m.10742:39-74;PF00057.13|Ldl_recept_a|Low-density lipoprotein receptor domain class A|m.10742:79-113;PF00057.13|Ldl_recept_a|Low-density lipoprotein receptor domain class A|m.10742:115-149;PF00057.13|Ldl_recept_a|Low-density lipoprotein recep…
c21135_g1	121	34	19.332	5.58	-1.77	3.36E-02	4.63E-01	no	down	vitelline membrane outer layer protein 1-like protein [Ictalurus punctatus]	RecName: Full=Vitelline membrane outer layer protein 1 homolog; Flags: Precursor [Mus musculus]	_	_	PF03762.12|VOMI|Vitelline membrane outer layer protein I (VOMI)|m.30810:7-114
c29767_g3	93	254	19.472	54.348	1.48	3.36E-02	4.63E-01	no	up	_	_	_	_	_
c28524_g1	36	104	1.521	4.57	1.53	3.38E-02	4.65E-01	no	up	PREDICTED: KRAB-A domain-containing protein 2-like [Callorhinchus milii]	RecName: Full=KRAB-A domain-containing protein 2 [Homo sapiens]	_	_	PF00665.21|rve|Integrase core domain|m.14830:166-276
c58515_g1	21	65	1.629	5.219	1.62	3.38E-02	4.65E-01	no	up	Epa5p [Candida glabrata]	RecName: Full=Ribosomal L1 domain-containing protein CG13096 [Drosophila melanogaster]	_	_	_
c26729_g2	287	762	8.425	23.221	1.45	3.39E-02	4.66E-01	no	up	_	_	_	_	_
c28251_g1	83	228	4.25	15.749	1.87	3.40E-02	4.68E-01	no	up	_	_	_	_	_
c30299_g1	65	17	14.143	3.291	-2.07	3.41E-02	4.68E-01	no	down	_	_	_	_	_
c21104_g1	33	95	1.154	3.43	1.49	3.41E-02	4.68E-01	no	up	_	_	_	_	_
c28737_g1	33	95	3.409	10.391	1.58	3.41E-02	4.68E-01	no	up	_	_	_	_	_
c29092_g1	45	128	25.146	71.173	1.5	3.41E-02	4.68E-01	no	up	_	_	_	_	_
c29839_g1	224	598	17.703	36.523	1.04	3.41E-02	4.68E-01	no	up	_	_	_	_	_
c30104_g1	237	70	16.063	4.913	-1.69	3.43E-02	4.71E-01	no	down	_	_	_	_	_
c26543_g1	191	509	15.912	46.599	1.54	3.44E-02	4.71E-01	no	up	_	_	_	_	_
c25638_g1	63	175	1.607	4.653	1.48	3.46E-02	4.73E-01	no	up	Gamma-glutamyltranspeptidase 1 [Acromyrmex echinatior]	RecName: Full=Gamma-glutamyltranspeptidase 1; Short=GGT 1; AltName: Full=Gamma-glutamyltransferase 1; AltName: Full=Glutathione hydrolase 1; AltName: Full=Leukotrien	_	ggt	PF01019.16|G_glu_transpept|Gamma-glutamyltranspeptidase|m.23180:109-635
c31377_g1	84	230	2.136	7.666	1.8	3.46E-02	4.74E-01	no	up	Transposable element P transposase [Harpegnathos saltator]	_	_	_	PF12017.3|Tnp_P_element|Transposase protein|m.17751:65-267
c23749_g1	16	50	5.577	17.603	1.64	3.47E-02	4.74E-01	no	up	_	_	_	_	_
c17618_g1	93	26	2.524	0.732	-1.66	3.47E-02	4.74E-01	no	down	conserved hypothetical protein [Ixodes scapularis]	_	_	_	_
c25874_g1	29	84	0.992	2.994	1.5	3.47E-02	4.74E-01	no	up	pol-like protein [Biomphalaria glabrata]	_	_	LGR6	PF00075.19|RNase_H|RNase H|m.23482:262-385
c34007_g1	454	1196	17.034	46.951	1.46	3.47E-02	4.74E-01	no	up	Transposable element Tc3 transposase [Harpegnathos saltator]	_	_	_	PF01498.13|HTH_Tnp_Tc3_2|Transposase|m.9957:1-40
c26243_g1	242	642	10.982	30.201	1.45	3.49E-02	4.77E-01	no	up	Agmatinase, mitochondrial [Crassostrea gigas]	RecName: Full=Guanidinobutyrase [Pseudomonas aeruginosa PAO1]	similar to putative agmatinase	E3.5.3.11, speB	PF00491.16|Arginase|Arginase family|m.31995:81-352
c33272_g1	718	1884	5.027	14.275	1.49	3.50E-02	4.78E-01	no	up	Protein outspread [Zootermopsis nevadensis]	RecName: Full=Protein outspread [Drosophila melanogaster]	_	_	PF00169.24|PH|PH domain|m.11592:602-695
c31415_g1	78	213	1.068	3.031	1.42	3.50E-02	4.78E-01	no	up	hypothetical protein TcasGA2_TC015886 [Tribolium castaneum]	RecName: Full=Genome polyprotein; Contains: RecName: Full=Movement protein; Short=MP; Contains: RecName: Full=Capsid protein; Short=CP; Contains: RecName: Full=Aspa	_	_	PF00078.22|RVT_1|Reverse transcriptase (RNA-dependent DNA polymerase)|m.20236:234-395;PF00589.17|Phage_integrase|Phage integrase family|m.20237:169-353
c20122_g1	14	45	0.96	3.281	1.67	3.51E-02	4.78E-01	no	up	_	_	_	_	_
c11536_g1	36	103	1.057	3.133	1.48	3.52E-02	4.80E-01	no	up	_	_	_	_	_
c14934_g1	141	41	9.429	2.864	-1.68	3.53E-02	4.80E-01	no	down	beta-tubulin [Cancer borealis]	RecName: Full=Tubulin beta-2 chain; AltName: Full=Beta-II tubulin	_	TUBB	_
c28509_g1	360	109	3.711	1.168	-1.59	3.54E-02	4.82E-01	no	down	_	_	_	_	_
c23568_g1	23	69	0.69	2.151	1.51	3.56E-02	4.84E-01	no	up	CAZy families GT41 protein, partial [uncultured Acaryochloris sp.]	_	_	_	_
c29548_g1	12	39	0.852	4.82	2.37	3.56E-02	4.84E-01	no	up	_	_	_	_	_
c31329_g1	221	584	5.135	14.099	1.44	3.58E-02	4.86E-01	no	up	_	_	_	_	_
c24219_g1	113	302	4.121	11.43	1.45	3.58E-02	4.86E-01	no	up	hypothetical protein RFI_10714 [Reticulomyxa filosa]	_	_	_	PF12796.2|Ank_2|Ankyrin repeats (3 copies)|m.17023:35-117;PF00023.25|Ank|Ankyrin repeat|m.17023:94-115;PF13637.1|Ank_4|Ankyrin repeats (many copies)|m.17023:63-114
c27347_g1	850	2216	13.571	35.939	1.4	3.59E-02	4.86E-01	no	up	hypothetical protein DAPPUDRAFT_255504 [Daphnia pulex]	RecName: Full=Calcium-activated chloride channel regulator 4; AltName: Full=Calcium-activated chloride channel family member 4; Short=hCLCA4; AltName: Full=Calciu	_	CLCA4	_
c24100_g1	32	91	2.104	6.183	1.51	3.59E-02	4.86E-01	no	up	_	_	_	_	_
c25537_g1	40	9	2.891	0.677	-1.94	3.59E-02	4.86E-01	no	down	_	_	_	_	_
c651_g1	11	36	3.495	11.587	1.7	3.59E-02	4.86E-01	no	up	_	_	_	_	_
c60112_g1	11	36	0.917	3.105	1.66	3.59E-02	4.86E-01	no	up	_	_	_	_	_
c22163_g1	98	27	3.387	1.14	-1.49	3.61E-02	4.88E-01	no	down	_	_	_	_	_
c20719_g1	31	88	6.678	19.735	1.55	3.61E-02	4.88E-01	no	up	_	_	_	_	_
c55831_g1	21	64	0.518	1.641	1.49	3.61E-02	4.88E-01	no	up	Kettin [Procambarus clarkii]	RecName: Full=Titin; AltName: Full=D-Titin; AltName: Full=Kettin [Drosophila melanogaster]	_	_	PF07679.11|I-set|Immunoglobulin I-set domain|m.22193:34-117;PF07679.11|I-set|Immunoglobulin I-set domain|m.22193:158-250;PF07679.11|I-set|Immunoglobulin I-set domain|m.22193:292-383;PF07679.11|I-set|Immunoglobulin I-set domain|m.22193:426-517;PF07679.11|I-set|Immunoglobulin I-set domain|m.22193:560-650;PF13895.1|Ig_2|Immunoglobulin domain|m.22193:53-110;PF13895.1|Ig_2|Immunoglobulin domain|m.2219…
c29933_g1	302	793	3.096	8.454	1.42	3.61E-02	4.88E-01	no	up	_	_	_	_	_
c29736_g2	37	8	6.03	1.335	-2.09	3.62E-02	4.88E-01	no	down	_	_	_	_	_
c199_g1	10	33	0.712	2.447	1.65	3.62E-02	4.88E-01	no	up	_	_	_	_	_
c23901_g1	10	33	1.165	2.883	1.24	3.62E-02	4.88E-01	no	up	_	_	_	_	_
c27446_g1	38	107	1.219	3.569	1.48	3.63E-02	4.88E-01	no	up	_	_	_	_	_
c31366_g1	8	30	2.093	7.972	1.88	3.65E-02	4.88E-01	no	up	_	_	_	_	_
c15592_g1	8	30	1.489	5.729	1.88	3.65E-02	4.88E-01	no	up	_	_	_	_	_
c32875_g1	8	30	2.255	7.861	1.76	3.65E-02	4.88E-01	no	up	_	_	_	_	_
c20233_g1	9	30	0.69	2.392	1.66	3.65E-02	4.88E-01	no	up	_	_	_	_	_
c18820_g1	9	30	0.561	1.956	1.64	3.65E-02	4.88E-01	no	up	_	_	_	_	PF14529.1|Exo_endo_phos_2|Endonuclease-reverse transcriptase|m.31657:15-97
c49954_g1	9	30	1.909	6.498	1.72	3.65E-02	4.88E-01	no	up	_	_	_	_	_
c25282_g1	9	30	1.068	3.671	1.69	3.65E-02	4.88E-01	no	up	_	_	_	_	PF00075.19|RNase_H|RNase H|m.23839:14-77
c26980_g1	9	30	4.876	16.194	1.71	3.65E-02	4.88E-01	no	up	_	_	_	_	_
c11537_g1	9	30	0.453	1.576	1.6	3.65E-02	4.88E-01	no	up	_	_	_	_	_
c36778_g1	9	30	0.82	2.809	1.66	3.65E-02	4.88E-01	no	up	PREDICTED: G-protein coupled receptor moody-like [Bombyx mori]	RecName: Full=G-protein coupled receptor moody	_	_	PF00001.16|7tm_1|7 transmembrane receptor (rhodopsin family)|m.22451:14-154;PF10323.4|7TM_GPCR_Srv|Serpentine type 7TM GPCR chemoreceptor Srv|m.22451:38-163;PF10324.4|7TM_GPCR_Srw|Serpentine type 7TM GPCR chemoreceptor Srw|m.22451:79-172;PF07857.7|DUF1632|CEO family (DUF1632)|m.22451:41-161;PF10320.4|7TM_GPCR_Srsx|Serpentine type 7TM GPCR chemoreceptor Srsx|m.22451:37-168
c13622_g1	140	41	6.581	1.993	-1.67	3.65E-02	4.88E-01	no	down	hypothetical protein L798_11642, partial [Zootermopsis nevadensis]	RecName: Full=Carbohydrate sulfotransferase 8; AltName: Full=GalNAc-4-O-sulfotransferase 1; Short=GalNAc-4-ST1; Short=GalNAc4ST-1; AltName: Full=N-acetylgalactosam	_	CHST8	PF03567.9|Sulfotransfer_2|Sulfotransferase family|m.24497:47-279
c19041_g1	271	709	9.698	26.335	1.43	3.65E-02	4.88E-01	no	up	_	_	_	_	PF06585.6|JHBP|Haemolymph juvenile hormone binding protein (JHBP)|m.31539:32-183
c29698_g1	415	127	26.862	8.547	-1.64	3.66E-02	4.88E-01	no	down	_	_	_	_	_
c30045_g1	231	69	4.143	1.288	-1.61	3.66E-02	4.88E-01	no	down	_	_	_	_	_
c1305_g1	7	28	0.399	1.669	1.83	3.68E-02	4.88E-01	no	up	hypothetical protein YQE_01854, partial [Dendroctonus ponderosae]	RecName: Full=Irregular chiasm C-roughest protein; Short=Protein IRREC; Flags: Precursor [Drosophila melanogaster]	_	_	PF13895.1|Ig_2|Immunoglobulin domain|m.28201:55-115;PF13895.1|Ig_2|Immunoglobulin domain|m.28201:136-195;PF13895.1|Ig_2|Immunoglobulin domain|m.28201:223-299;PF07679.11|I-set|Immunoglobulin I-set domain|m.28201:130-195;PF07679.11|I-set|Immunoglobulin I-set domain|m.28201:223-305;PF13927.1|Ig_3|Immunoglobulin domain|m.28201:57-113;PF13927.1|Ig_3|Immunoglobulin domain|m.28201:142-193;PF13927.1|Ig_3…
c23344_g1	7	28	0.701	3.337	2.1	3.68E-02	4.88E-01	no	up	GK16806 [Drosophila willistoni]	RecName: Full=Zinc carboxypeptidase A 1; AltName: Full=AgCP; Flags: Precursor [Anopheles gambiae]	_	_	PF00246.19|Peptidase_M14|Zinc carboxypeptidase|m.29607:140-213
c21606_g1	7	28	0.863	3.569	1.93	3.68E-02	4.88E-01	no	up	_	_	_	_	_
c4797_g1	7	28	0.518	2.151	1.86	3.68E-02	4.88E-01	no	up	_	_	_	_	_
c14043_g1	30	7	2.33	0.565	-1.87	3.68E-02	4.88E-01	no	down	_	_	_	_	PF01607.19|CBM_14|Chitin binding Peritrophin-A domain|m.24658:146-196
c32601_g2	30	7	3.538	0.853	-1.93	3.68E-02	4.88E-01	no	down	_	_	_	_	_
[truncated: 61,338 more rows]
